# Supplementary material for: A multimodal vision knowledge graph of cardiovascular disease
Source: Nat Cardiovasc Res. 2025 Dec 29;5(1):18–33. doi: 10.1038/s44161-025-00757-4 (PMC12811117; doi:10.1038/s44161-025-00757-4)
Supplement: Supplementary file 3 — Enrichment analysis results from gProfiler for AF. [file 44161_2025_757_MOESM3_ESM.csv]

source	term_name	term_id	highlighted	adjusted_p_value	negative_log10_of_adjusted_p_value	term_size	query_size	intersection_size	effective_domain_size	intersections
GO:MF	RNA polymerase II-specific DNA-binding transcription factor binding	GO:0061629	TRUE	0.003431083	2.464568823293052	349	10	4	20212	SRC,EP300,GATA1,HNF4A
GO:MF	DNA-binding transcription factor binding	GO:0140297	FALSE	0.004399523	2.3565943603245176	490	10	4	20212	SRC,EP300,GATA1,HNF4A
GO:MF	protein-containing complex binding	GO:0044877	TRUE	0.004399523	2.3565943603245176	1752	10	6	20212	SRC,EP300,GATA1,HSPA8,CASP8,HNF4A
GO:MF	p53 binding	GO:0002039	TRUE	0.007072482	2.1504281196481854	69	10	2	20212	EP300,GATA1
GO:MF	scaffold protein binding	GO:0097110	TRUE	0.007072482	2.1504281196481854	70	10	2	20212	SRC,CASP8
GO:MF	transcription coactivator binding	GO:0001223	FALSE	0.007072482	2.1504281196481854	47	10	2	20212	EP300,GATA1
GO:MF	protein propionyltransferase activity	GO:0061920	TRUE	0.007072482	2.1504281196481854	1	10	1	20212	EP300
GO:MF	protein domain specific binding	GO:0019904	TRUE	0.007072482	2.1504281196481854	653	10	4	20212	SRC,GATA1,HSPA8,CASP8
GO:MF	transcription factor binding	GO:0008134	FALSE	0.007072482	2.1504281196481854	600	10	4	20212	SRC,EP300,GATA1,HNF4A
GO:MF	clathrin-uncoating ATPase activity	GO:1990833	TRUE	0.007072482	2.1504281196481854	1	10	1	20212	HSPA8
GO:MF	histone crotonyltransferase activity	GO:0140068	TRUE	0.007072482	2.1504281196481854	1	10	1	20212	EP300
GO:MF	histone lactyltransferase activity	GO:0120301	TRUE	0.007072482	2.1504281196481854	1	10	1	20212	EP300
GO:MF	histone H3K122 acetyltransferase activity	GO:0140908	TRUE	0.007072482	2.1504281196481854	1	10	1	20212	EP300
GO:MF	peptide lactyltransferase activity	GO:0120300	FALSE	0.007072482	2.1504281196481854	1	10	1	20212	EP300
GO:MF	histone butyryltransferase activity	GO:0140069	TRUE	0.007072482	2.1504281196481854	1	10	1	20212	EP300
GO:MF	damaged DNA binding	GO:0003684	TRUE	0.007209538	2.142092582014698	73	10	2	20212	EP300,H2AX
GO:MF	macrophage migration inhibitory factor binding	GO:0035718	TRUE	0.009563145	2.0193992576037676	2	10	1	20212	COPS5
GO:MF	histone H2B acetyltransferase activity	GO:0044013	TRUE	0.009563145	2.0193992576037676	2	10	1	20212	EP300
GO:MF	peptide 2-hydroxyisobutyryltransferase activity	GO:0106226	TRUE	0.009563145	2.0193992576037676	2	10	1	20212	EP300
GO:MF	peptide crotonyltransferase activity	GO:0140064	FALSE	0.009563145	2.0193992576037676	2	10	1	20212	EP300
GO:MF	peptide butyryltransferase activity	GO:0140065	FALSE	0.009563145	2.0193992576037676	2	10	1	20212	EP300
GO:MF	transcription coregulator binding	GO:0001221	FALSE	0.013094434791777207	1.882913242722512	118	10	2	20212	EP300,GATA1
GO:MF	pyruvate dehydrogenase (acetyl-transferring) activity	GO:0004739	TRUE	0.013094434791777207	1.882913242722512	3	10	1	20212	PDHA1
GO:MF	chromatin DNA binding	GO:0031490	FALSE	0.013325618	1.875312626159302	122	10	2	20212	EP300,GATA1
GO:MF	enzyme binding	GO:0019899	TRUE	0.015322654	1.8146660148167577	2103	10	5	20212	SRC,COPS5,H2AX,HSPA8,CASP8
GO:MF	nuclear receptor binding	GO:0016922	FALSE	0.015322654	1.8146660148167577	139	10	2	20212	SRC,EP300
GO:MF	death effector domain binding	GO:0035877	FALSE	0.015322654	1.8146660148167577	4	10	1	20212	CASP8
GO:MF	lysine N-acetyltransferase activity, acting on acetyl phosphate as donor	GO:0004468	TRUE	0.016268697	1.7886472198321273	5	10	1	20212	EP300
GO:MF	connexin binding	GO:0071253	TRUE	0.016268697	1.7886472198321273	6	10	1	20212	SRC
GO:MF	pyruvate dehydrogenase activity	GO:0004738	FALSE	0.016268697	1.7886472198321273	6	10	1	20212	PDHA1
GO:MF	pyruvate dehydrogenase (NAD+) activity	GO:0034604	FALSE	0.016268697	1.7886472198321273	6	10	1	20212	PDHA1
GO:MF	ATP-dependent protein disaggregase activity	GO:0140545	TRUE	0.016268697	1.7886472198321273	6	10	1	20212	HSPA8
GO:MF	pyruvate dehydrogenase [NAD(P)+] activity	GO:0034603	FALSE	0.016268697	1.7886472198321273	6	10	1	20212	PDHA1
GO:MF	chromatin binding	GO:0003682	FALSE	0.016268697	1.7886472198321273	602	10	3	20212	EP300,GATA1,HNF4A
GO:MF	C3HC4-type RING finger domain binding	GO:0055131	FALSE	0.016268697	1.7886472198321273	6	10	1	20212	HSPA8
GO:MF	deNEDDylase activity	GO:0019784	TRUE	0.016268697	1.7886472198321273	6	10	1	20212	COPS5
GO:MF	cysteine-type endopeptidase activity involved in apoptotic signaling pathway	GO:0097199	TRUE	0.016268697	1.7886472198321273	5	10	1	20212	CASP8
GO:MF	catalytic activity, acting on a protein	GO:0140096	TRUE	0.017357067878897167	1.760523638120756	2355	10	5	20212	DAPK1,SRC,EP300,COPS5,CASP8
GO:MF	metal-dependent deubiquitinase activity	GO:0140492	TRUE	0.020570046050864575	1.6867647360342994	8	10	1	20212	COPS5
GO:MF	signaling receptor binding	GO:0005102	TRUE	0.022439832183576466	1.648980395277696	1501	10	4	20212	SRC,HSPA8,CASP8,HNF4A
GO:MF	oxidoreductase activity, acting on the aldehyde or oxo group of donors, disulfide as acceptor	GO:0016624	FALSE	0.024447399721335174	1.6117673265906722	10	10	1	20212	PDHA1
GO:MF	STAT family protein binding	GO:0097677	FALSE	0.026246007823485646	1.5809367460516819	11	10	1	20212	EP300
GO:MF	cysteine-type endopeptidase activity involved in apoptotic process	GO:0097153	FALSE	0.027324470938081154	1.563448238194228	12	10	1	20212	CASP8
GO:MF	BMP receptor binding	GO:0070700	FALSE	0.027324470938081154	1.563448238194228	12	10	1	20212	SRC
GO:MF	pre-mRNA intronic binding	GO:0097157	TRUE	0.028937257	1.5385426321695757	13	10	1	20212	EP300
GO:MF	C2H2 zinc finger domain binding	GO:0070742	FALSE	0.029830466707458952	1.5253399519048325	14	10	1	20212	GATA1
GO:MF	histone H3 acetyltransferase activity	GO:0010484	FALSE	0.029830466707458952	1.5253399519048325	14	10	1	20212	EP300
GO:MF	zinc ion binding	GO:0008270	TRUE	0.029831068938293567	1.525331184261644	847	10	3	20212	EP300,GATA1,HNF4A
GO:MF	phospholipase activator activity	GO:0016004	TRUE	0.030036855836059695	1.5223455298740858	15	10	1	20212	SRC
GO:MF	protein-containing complex destabilizing activity	GO:0140776	FALSE	0.030036855836059695	1.5223455298740858	15	10	1	20212	HSPA8
GO:MF	organic cyclic compound binding	GO:0097159	TRUE	0.030222841424942613	1.5196647075296528	7546	10	8	20212	DAPK1,SRC,EP300,COPS5,GATA1,H2AX,HSPA8,HNF4A
GO:MF	catalytic activity	GO:0003824	FALSE	0.030289927	1.5187017798486537	5758	10	7	20212	DAPK1,SRC,EP300,COPS5,HSPA8,PDHA1,CASP8
GO:MF	transcription coactivator activity	GO:0003713	TRUE	0.032771966	1.4844974980755135	290	10	2	20212	EP300,COPS5
GO:MF	ubiquitin protein ligase binding	GO:0031625	FALSE	0.034216175047364954	1.4657685409278232	308	10	2	20212	HSPA8,CASP8
GO:MF	protein-macromolecule adaptor activity	GO:0030674	TRUE	0.034216175047364954	1.4657685409278232	947	10	3	20212	EP300,COPS5,HSPA8
GO:MF	syntaxin-1 binding	GO:0017075	TRUE	0.034216175047364954	1.4657685409278232	19	10	1	20212	DAPK1
GO:MF	lipase activator activity	GO:0060229	FALSE	0.034216175047364954	1.4657685409278232	19	10	1	20212	SRC
GO:MF	death receptor binding	GO:0005123	TRUE	0.034486729	1.4623479971966649	20	10	1	20212	CASP8
GO:MF	insulin receptor binding	GO:0005158	FALSE	0.035784669	1.4463029940920984	22	10	1	20212	SRC
GO:MF	transcription regulator activity	GO:0140110	TRUE	0.035784669	1.4463029940920984	1952	10	4	20212	EP300,COPS5,GATA1,HNF4A
GO:MF	cadherin binding	GO:0045296	TRUE	0.035784669	1.4463029940920984	335	10	2	20212	SRC,HSPA8
GO:MF	ubiquitin-like protein ligase binding	GO:0044389	FALSE	0.035784669	1.4463029940920984	326	10	2	20212	HSPA8,CASP8
GO:MF	phospholipase binding	GO:0043274	FALSE	0.035784669	1.4463029940920984	23	10	1	20212	SRC
GO:MF	ion binding	GO:0043167	TRUE	0.035784669	1.4463029940920984	6146	10	7	20212	DAPK1,SRC,EP300,COPS5,GATA1,HSPA8,HNF4A
GO:MF	histone H4 acetyltransferase activity	GO:0010485	TRUE	0.035784669	1.4463029940920984	22	10	1	20212	EP300
GO:MF	MHC class II protein complex binding	GO:0023026	FALSE	0.035793152	1.446200059967054	24	10	1	20212	HSPA8
GO:MF	transmembrane receptor protein serine/threonine kinase binding	GO:0070696	FALSE	0.035793152	1.446200059967054	24	10	1	20212	SRC
GO:MF	nuclear steroid receptor activity	GO:0003707	TRUE	0.038188686	1.418065289507392	26	10	1	20212	HNF4A
GO:MF	nuclear androgen receptor binding	GO:0050681	FALSE	0.038515842	1.414360607509937	27	10	1	20212	EP300
GO:MF	calmodulin-dependent protein kinase activity	GO:0004683	TRUE	0.038515842	1.414360607509937	27	10	1	20212	DAPK1
GO:MF	ephrin receptor binding	GO:0046875	FALSE	0.039371027409067436	1.4048232519035297	28	10	1	20212	SRC
GO:MF	small molecule binding	GO:0036094	FALSE	0.039436237	1.4041045296225252	6357	10	7	20212	DAPK1,SRC,EP300,COPS5,GATA1,HSPA8,HNF4A
GO:MF	receptor serine/threonine kinase binding	GO:0033612	FALSE	0.040455112	1.3930265932466337	30	10	1	20212	SRC
GO:MF	NF-kappaB binding	GO:0051059	FALSE	0.040455112	1.3930265932466337	30	10	1	20212	EP300
GO:MF	transition metal ion binding	GO:0046914	FALSE	0.040945518	1.3877936318816293	1124	10	3	20212	EP300,GATA1,HNF4A
GO:MF	ATP-dependent protein folding chaperone	GO:0140662	TRUE	0.040945518	1.3877936318816293	31	10	1	20212	HSPA8
GO:MF	tumor necrosis factor receptor binding	GO:0005164	TRUE	0.041056968	1.386613122600426	32	10	1	20212	CASP8
GO:MF	molecular adaptor activity	GO:0060090	FALSE	0.041056968	1.386613122600426	1136	10	3	20212	EP300,COPS5,HSPA8
GO:MF	MHC protein complex binding	GO:0023023	FALSE	0.041656326	1.380319040110009	33	10	1	20212	HSPA8
GO:MF	protein carrier chaperone	GO:0140597	TRUE	0.042372732	1.3729135374376584	34	10	1	20212	HSPA8
GO:MF	oxidoreductase activity, acting on the aldehyde or oxo group of donors, NAD or NADP as acceptor	GO:0016620	FALSE	0.047950626626182526	1.3192057130289778	39	10	1	20212	PDHA1
GO:MF	SH2 domain binding	GO:0042169	FALSE	0.049173074	1.3082726421702051	41	10	1	20212	SRC
GO:MF	nuclear estrogen receptor binding	GO:0030331	FALSE	0.049173074	1.3082726421702051	41	10	1	20212	SRC
GO:BP	cellular response to organic cyclic compound	GO:0071407	TRUE	7.0642E-05	4.150937037498617	535	10	6	21031	SRC,EP300,GATA1,HSPA8,CASP8,HNF4A
GO:BP	cellular response to organic substance	GO:0071310	FALSE	0.000154746	3.8103814019557336	1971	10	8	21031	DAPK1,SRC,EP300,COPS5,GATA1,HSPA8,CASP8,HNF4A
GO:BP	response to organic substance	GO:0010033	FALSE	0.000339717	3.468882880381304	2637	10	8	21031	DAPK1,SRC,EP300,COPS5,GATA1,HSPA8,CASP8,HNF4A
GO:BP	extrinsic apoptotic signaling pathway	GO:0097191	FALSE	0.000339717	3.468882880381304	228	10	4	21031	DAPK1,SRC,GATA1,CASP8
GO:BP	response to lipid	GO:0033993	FALSE	0.000339717	3.468882880381304	920	10	6	21031	SRC,EP300,GATA1,HSPA8,CASP8,HNF4A
GO:BP	regulation of response to stimulus	GO:0048583	FALSE	0.000339717	3.468882880381304	3939	10	9	21031	DAPK1,SRC,EP300,COPS5,GATA1,H2AX,HSPA8,CASP8,HNF4A
GO:BP	cellular response to steroid hormone stimulus	GO:0071383	FALSE	0.000339717	3.468882880381304	215	10	4	21031	SRC,EP300,HSPA8,HNF4A
GO:BP	response to organic cyclic compound	GO:0014070	FALSE	0.000339717	3.468882880381304	905	10	6	21031	SRC,EP300,GATA1,HSPA8,CASP8,HNF4A
GO:BP	response to stress	GO:0006950	FALSE	0.000339717	3.468882880381304	3855	10	9	21031	DAPK1,SRC,EP300,COPS5,GATA1,H2AX,HSPA8,CASP8,HNF4A
GO:BP	regulation of response to biotic stimulus	GO:0002831	FALSE	0.000339717	3.468882880381304	502	10	5	21031	DAPK1,SRC,EP300,HSPA8,CASP8
GO:BP	cellular response to chemical stimulus	GO:0070887	FALSE	0.000339717	3.468882880381304	2683	10	8	21031	DAPK1,SRC,EP300,COPS5,GATA1,HSPA8,CASP8,HNF4A
GO:BP	cellular response to lipid	GO:0071396	FALSE	0.000444849	3.3517874463937396	609	10	5	21031	SRC,EP300,GATA1,HSPA8,HNF4A
GO:BP	apoptotic signaling pathway	GO:0097190	FALSE	0.000444849	3.3517874463937396	607	10	5	21031	DAPK1,SRC,EP300,GATA1,CASP8
GO:BP	cellular response to hormone stimulus	GO:0032870	FALSE	0.000444849	3.3517874463937396	609	10	5	21031	SRC,EP300,GATA1,HSPA8,HNF4A
GO:BP	positive regulation of nitrogen compound metabolic process	GO:0051173	FALSE	0.00052135	3.282870251058618	3001	10	8	21031	DAPK1,SRC,EP300,COPS5,GATA1,H2AX,CASP8,HNF4A
GO:BP	regulation of signal transduction	GO:0009966	FALSE	0.00052135	3.282870251058618	3010	10	8	21031	DAPK1,SRC,EP300,COPS5,GATA1,HSPA8,CASP8,HNF4A
GO:BP	myeloid cell development	GO:0061515	FALSE	0.000635392	3.1969582141487267	86	10	3	21031	SRC,EP300,GATA1
GO:BP	regulation of response to stress	GO:0080134	FALSE	0.000860063	3.065469643763417	1340	10	6	21031	SRC,EP300,COPS5,H2AX,HSPA8,CASP8
GO:BP	response to steroid hormone	GO:0048545	FALSE	0.000923351	3.0346333207149128	337	10	4	21031	SRC,EP300,HSPA8,HNF4A
GO:BP	positive regulation of cellular metabolic process	GO:0031325	FALSE	0.00094207	3.0259169012109592	3346	10	8	21031	DAPK1,SRC,EP300,COPS5,GATA1,H2AX,CASP8,HNF4A
GO:BP	regulation of signaling	GO:0023051	FALSE	0.000977564	3.00985459	3437	10	8	21031	DAPK1,SRC,EP300,COPS5,GATA1,HSPA8,CASP8,HNF4A
GO:BP	regulation of cell communication	GO:0010646	FALSE	0.000977564	3.00985459	3443	10	8	21031	DAPK1,SRC,EP300,COPS5,GATA1,HSPA8,CASP8,HNF4A
GO:BP	intracellular receptor signaling pathway	GO:0030522	FALSE	0.000977564	3.00985459	362	10	4	21031	SRC,EP300,HSPA8,HNF4A
GO:BP	positive regulation of macromolecule metabolic process	GO:0010604	FALSE	0.000977564	3.00985459	3420	10	8	21031	DAPK1,SRC,EP300,COPS5,GATA1,H2AX,CASP8,HNF4A
GO:BP	response to hormone	GO:0009725	FALSE	0.001337237	2.8737917768662995	874	10	5	21031	SRC,EP300,GATA1,HSPA8,HNF4A
GO:BP	response to other organism	GO:0051707	FALSE	0.001337237	2.8737917768662995	1548	10	6	21031	DAPK1,SRC,EP300,GATA1,HSPA8,CASP8
GO:BP	response to external biotic stimulus	GO:0043207	FALSE	0.001337237	2.8737917768662995	1551	10	6	21031	DAPK1,SRC,EP300,GATA1,HSPA8,CASP8
GO:BP	regulation of transport	GO:0051049	FALSE	0.001349435	2.8698481198114982	1594	10	6	21031	DAPK1,SRC,EP300,GATA1,HSPA8,HNF4A
GO:BP	regulation of innate immune response	GO:0045088	FALSE	0.001349435	2.8698481198114982	415	10	4	21031	SRC,EP300,HSPA8,CASP8
GO:BP	negative regulation of programmed cell death	GO:0043069	FALSE	0.001349435	2.8698481198114982	907	10	5	21031	DAPK1,SRC,COPS5,GATA1,CASP8
GO:BP	positive regulation of metabolic process	GO:0009893	FALSE	0.001349435	2.8698481198114982	3711	10	8	21031	DAPK1,SRC,EP300,COPS5,GATA1,H2AX,CASP8,HNF4A
GO:BP	response to biotic stimulus	GO:0009607	FALSE	0.001349435	2.8698481198114982	1586	10	6	21031	DAPK1,SRC,EP300,GATA1,HSPA8,CASP8
GO:BP	myeloid cell differentiation	GO:0030099	FALSE	0.001428345	2.8451667707633193	437	10	4	21031	SRC,EP300,GATA1,CASP8
GO:BP	steroid hormone mediated signaling pathway	GO:0043401	FALSE	0.001428345	2.8451667707633193	141	10	3	21031	SRC,EP300,HNF4A
GO:BP	regulation of protein transport	GO:0051223	FALSE	0.001428345	2.8451667707633193	440	10	4	21031	SRC,EP300,HSPA8,HNF4A
GO:BP	negative regulation of protein-containing complex assembly	GO:0031333	FALSE	0.001450258	2.838554859921864	148	10	3	21031	SRC,EP300,HSPA8
GO:BP	response to oxygen-containing compound	GO:1901700	FALSE	0.001450258	2.838554859921864	1663	10	6	21031	DAPK1,SRC,EP300,GATA1,CASP8,HNF4A
GO:BP	regulation of nitrogen compound metabolic process	GO:0051171	FALSE	0.001450258	2.838554859921864	5440	10	9	21031	DAPK1,SRC,EP300,COPS5,GATA1,H2AX,HSPA8,CASP8,HNF4A
GO:BP	innate immune response	GO:0045087	FALSE	0.00146352	2.8346013600616993	965	10	5	21031	DAPK1,SRC,EP300,HSPA8,CASP8
GO:BP	stimulatory C-type lectin receptor signaling pathway	GO:0002223	FALSE	0.00146352	2.8346013600616993	22	10	2	21031	SRC,EP300
GO:BP	response to lectin	GO:1990840	FALSE	0.00146352	2.8346013600616993	22	10	2	21031	SRC,EP300
GO:BP	cellular response to lectin	GO:1990858	FALSE	0.00146352	2.8346013600616993	22	10	2	21031	SRC,EP300
GO:BP	intracellular signal transduction	GO:0035556	FALSE	0.00146352	2.8346013600616993	2668	10	7	21031	DAPK1,SRC,EP300,COPS5,H2AX,CASP8,HNF4A
GO:BP	negative regulation of cellular process	GO:0048523	FALSE	0.00146352	2.8346013600616993	5541	10	9	21031	DAPK1,SRC,EP300,COPS5,GATA1,H2AX,HSPA8,CASP8,HNF4A
GO:BP	biological process involved in interspecies interaction between organisms	GO:0044419	FALSE	0.00146352	2.8346013600616993	1724	10	6	21031	DAPK1,SRC,EP300,GATA1,HSPA8,CASP8
GO:BP	response to chemical	GO:0042221	FALSE	0.001476323	2.830818727899269	3957	10	8	21031	DAPK1,SRC,EP300,COPS5,GATA1,HSPA8,CASP8,HNF4A
GO:BP	platelet formation	GO:0030220	FALSE	0.001485075	2.8282515947526305	23	10	2	21031	EP300,GATA1
GO:BP	regulation of primary metabolic process	GO:0080090	FALSE	0.001485075	2.8282515947526305	5591	10	9	21031	DAPK1,SRC,EP300,COPS5,GATA1,H2AX,HSPA8,CASP8,HNF4A
GO:BP	developmental process involved in reproduction	GO:0003006	FALSE	0.001528971	2.8156007234824676	1017	10	5	21031	SRC,GATA1,H2AX,CASP8,HNF4A
GO:BP	cellular response to stress	GO:0033554	TRUE	0.001530619	2.8151330240246106	1770	10	6	21031	DAPK1,SRC,EP300,COPS5,H2AX,HSPA8
GO:BP	platelet morphogenesis	GO:0036344	FALSE	0.001624676	2.789233304	25	10	2	21031	EP300,GATA1
GO:BP	regulation of molecular function	GO:0065009	FALSE	0.001624676	2.789233304	1799	10	6	21031	DAPK1,SRC,EP300,COPS5,GATA1,CASP8
GO:BP	regulation of cysteine-type endopeptidase activity	GO:2000116	FALSE	0.001649892	2.7825446084280228	174	10	3	21031	DAPK1,SRC,CASP8
GO:BP	positive regulation of immune system process	GO:0002684	FALSE	0.001649892	2.7825446084280228	1054	10	5	21031	SRC,EP300,GATA1,HSPA8,CASP8
GO:BP	positive regulation of molecular function	GO:0044093	FALSE	0.001883018	2.7251454389177794	1097	10	5	21031	DAPK1,SRC,EP300,COPS5,CASP8
GO:BP	negative regulation of biological process	GO:0048519	FALSE	0.001883018	2.7251454389177794	5874	10	9	21031	DAPK1,SRC,EP300,COPS5,GATA1,H2AX,HSPA8,CASP8,HNF4A
GO:BP	glucose metabolic process	GO:0006006	FALSE	0.001883018	2.7251454389177794	187	10	3	21031	SRC,EP300,PDHA1
GO:BP	protein maturation	GO:0051604	FALSE	0.001883018	2.7251454389177794	540	10	4	21031	SRC,EP300,HSPA8,CASP8
GO:BP	regulation of establishment of protein localization	GO:0070201	FALSE	0.001883018	2.7251454389177794	537	10	4	21031	SRC,EP300,HSPA8,HNF4A
GO:BP	defense response to symbiont	GO:0140546	FALSE	0.001923557	2.715894849661822	1113	10	5	21031	DAPK1,SRC,EP300,HSPA8,CASP8
GO:BP	apoptotic process	GO:0006915	FALSE	0.001951401	2.7096535377344297	1913	10	6	21031	DAPK1,SRC,EP300,COPS5,GATA1,CASP8
GO:BP	signal transduction	GO:0007165	FALSE	0.001961097	2.707500920443429	5959	10	9	21031	DAPK1,SRC,EP300,COPS5,GATA1,H2AX,HSPA8,CASP8,HNF4A
GO:BP	organonitrogen compound metabolic process	GO:1901564	FALSE	0.002007049	2.6974421182626727	5986	10	9	21031	DAPK1,SRC,EP300,COPS5,GATA1,HSPA8,PDHA1,CASP8,HNF4A
GO:BP	hormone-mediated signaling pathway	GO:0009755	FALSE	0.002105053	2.6767368838062624	200	10	3	21031	SRC,EP300,HNF4A
GO:BP	autophagy	GO:0006914	FALSE	0.00214501	2.6685706536103586	577	10	4	21031	DAPK1,SRC,EP300,HSPA8
GO:BP	cell death	GO:0008219	FALSE	0.00214501	2.6685706536103586	1988	10	6	21031	DAPK1,SRC,EP300,COPS5,GATA1,CASP8
GO:BP	immune response	GO:0006955	FALSE	0.00214501	2.6685706536103586	1988	10	6	21031	DAPK1,SRC,EP300,GATA1,HSPA8,CASP8
GO:BP	programmed cell death	GO:0012501	FALSE	0.00214501	2.6685706536103586	1984	10	6	21031	DAPK1,SRC,EP300,COPS5,GATA1,CASP8
GO:BP	process utilizing autophagic mechanism	GO:0061919	FALSE	0.00214501	2.6685706536103586	577	10	4	21031	DAPK1,SRC,EP300,HSPA8
GO:BP	cellular response to oxygen-containing compound	GO:1901701	FALSE	0.002170476	2.6634449163672342	1179	10	5	21031	DAPK1,SRC,EP300,GATA1,HNF4A
GO:BP	regulation of localization	GO:0032879	FALSE	0.002268813	2.6442013316562325	2018	10	6	21031	DAPK1,SRC,EP300,GATA1,HSPA8,HNF4A
GO:BP	regulation of endopeptidase activity	GO:0052548	FALSE	0.002415983	2.6169062045139198	219	10	3	21031	DAPK1,SRC,CASP8
GO:BP	defense response to other organism	GO:0098542	FALSE	0.002415983	2.6169062045139198	1220	10	5	21031	DAPK1,SRC,EP300,HSPA8,CASP8
GO:BP	cellular response to organonitrogen compound	GO:0071417	FALSE	0.002415983	2.6169062045139198	610	10	4	21031	SRC,EP300,GATA1,HNF4A
GO:BP	positive regulation of biological process	GO:0048518	FALSE	0.002449008	2.611009855824827	6250	10	9	21031	DAPK1,SRC,EP300,COPS5,GATA1,H2AX,HSPA8,CASP8,HNF4A
GO:BP	leukocyte differentiation	GO:0002521	FALSE	0.002566708	2.5906234730119984	627	10	4	21031	SRC,EP300,GATA1,CASP8
GO:BP	blood coagulation	GO:0007596	FALSE	0.002566708	2.5906234730119984	228	10	3	21031	SRC,GATA1,HNF4A
GO:BP	regulation of protein metabolic process	GO:0051246	FALSE	0.002566708	2.5906234730119984	2102	10	6	21031	DAPK1,SRC,EP300,COPS5,GATA1,CASP8
GO:BP	hexose metabolic process	GO:0019318	FALSE	0.002566708	2.5906234730119984	229	10	3	21031	SRC,EP300,PDHA1
GO:BP	coagulation	GO:0050817	FALSE	0.002646463	2.5773340982527655	233	10	3	21031	SRC,GATA1,HNF4A
GO:BP	hemostasis	GO:0007599	FALSE	0.002680629	2.5717633236864996	235	10	3	21031	SRC,GATA1,HNF4A
GO:BP	myeloid leukocyte differentiation	GO:0002573	FALSE	0.002749024	2.560821431719746	238	10	3	21031	SRC,GATA1,CASP8
GO:BP	regulation of peptidase activity	GO:0052547	FALSE	0.00288824	2.5393666470957537	244	10	3	21031	DAPK1,SRC,CASP8
GO:BP	signaling	GO:0023052	FALSE	0.00288824	2.5393666470957537	6447	10	9	21031	DAPK1,SRC,EP300,COPS5,GATA1,H2AX,HSPA8,CASP8,HNF4A
GO:BP	cellular response to nitrogen compound	GO:1901699	FALSE	0.003027075	2.518976814561358	672	10	4	21031	SRC,EP300,GATA1,HNF4A
GO:BP	monosaccharide metabolic process	GO:0005996	FALSE	0.003027075	2.518976814561358	250	10	3	21031	SRC,EP300,PDHA1
GO:BP	negative regulation of nitrogen compound metabolic process	GO:0051172	FALSE	0.003027075	2.518976814561358	2202	10	6	21031	DAPK1,SRC,EP300,GATA1,HSPA8,HNF4A
GO:BP	cell communication	GO:0007154	FALSE	0.003074831	2.512178762065617	6537	10	9	21031	DAPK1,SRC,EP300,COPS5,GATA1,H2AX,HSPA8,CASP8,HNF4A
GO:BP	innate immune response-activating signaling pathway	GO:0002758	FALSE	0.003213496	2.493022223311687	258	10	3	21031	SRC,EP300,HSPA8
GO:BP	cellular nitrogen compound biosynthetic process	GO:0044271	FALSE	0.003395577	2.469086357959876	4836	10	8	21031	DAPK1,SRC,EP300,COPS5,GATA1,HSPA8,PDHA1,HNF4A
GO:BP	regulation of macromolecule metabolic process	GO:0060255	FALSE	0.003395577	2.469086357959876	6631	10	9	21031	DAPK1,SRC,EP300,COPS5,GATA1,H2AX,HSPA8,CASP8,HNF4A
GO:BP	regulation of cellular metabolic process	GO:0031323	FALSE	0.00351176	2.4544751254051165	6673	10	9	21031	DAPK1,SRC,EP300,COPS5,GATA1,H2AX,HSPA8,CASP8,HNF4A
GO:BP	activation of innate immune response	GO:0002218	FALSE	0.003830767	2.4167142141123996	279	10	3	21031	SRC,EP300,HSPA8
GO:BP	protein destabilization	GO:0031648	FALSE	0.003830767	2.4167142141123996	51	10	2	21031	SRC,EP300
GO:BP	positive regulation of TORC1 signaling	GO:1904263	FALSE	0.004013672	2.396458114686376	53	10	2	21031	SRC,EP300
GO:BP	cellular response to endogenous stimulus	GO:0071495	FALSE	0.004013672	2.396458114686376	1432	10	5	21031	SRC,EP300,GATA1,HSPA8,HNF4A
GO:BP	sex differentiation	GO:0007548	FALSE	0.00415912	2.380998522	290	10	3	21031	SRC,GATA1,HNF4A
GO:BP	regulation of apoptotic process	GO:0042981	FALSE	0.004307061	2.3658189730087416	1463	10	5	21031	DAPK1,SRC,COPS5,GATA1,CASP8
GO:BP	regulation of defense response	GO:0031347	FALSE	0.004368442	2.359673417	768	10	4	21031	SRC,EP300,HSPA8,CASP8
GO:BP	rhythmic process	GO:0048511	FALSE	0.004369949	2.359523584093559	298	10	3	21031	SRC,EP300,HNF4A
GO:BP	regulation of programmed cell death	GO:0043067	FALSE	0.004788204	2.3198273994650536	1506	10	5	21031	DAPK1,SRC,COPS5,GATA1,CASP8
GO:BP	regulation of immune system process	GO:0002682	FALSE	0.004830527	2.3160054821663167	1512	10	5	21031	SRC,EP300,GATA1,HSPA8,CASP8
GO:BP	positive regulation of proteolysis	GO:0045862	FALSE	0.005178866	2.285765347001472	320	10	3	21031	DAPK1,SRC,CASP8
GO:BP	reproductive process	GO:0022414	FALSE	0.005178866	2.285765347001472	1541	10	5	21031	SRC,GATA1,H2AX,CASP8,HNF4A
GO:BP	regulation of protein stability	GO:0031647	FALSE	0.005268314	2.2783283775323584	324	10	3	21031	SRC,EP300,HSPA8
GO:BP	reproduction	GO:0000003	FALSE	0.005268314	2.2783283775323584	1552	10	5	21031	SRC,GATA1,H2AX,CASP8,HNF4A
GO:BP	chaperone-mediated autophagy translocation complex disassembly	GO:1904764	TRUE	0.005411663	2.2666692256517424	1	10	1	21031	HSPA8
GO:BP	peptidyl-lysine propionylation	GO:0061921	TRUE	0.005411663	2.2666692256517424	1	10	1	21031	EP300
GO:BP	phosphorus metabolic process	GO:0006793	FALSE	0.005411663	2.2666692256517424	2596	10	6	21031	DAPK1,SRC,EP300,GATA1,HSPA8,PDHA1
GO:BP	megakaryocyte differentiation	GO:0030219	FALSE	0.005411663	2.2666692256517424	65	10	2	21031	EP300,GATA1
GO:BP	negative regulation of nucleobase-containing compound metabolic process	GO:0045934	FALSE	0.005411663	2.2666692256517424	1588	10	5	21031	SRC,EP300,GATA1,HSPA8,HNF4A
GO:BP	phosphate-containing compound metabolic process	GO:0006796	FALSE	0.005411663	2.2666692256517424	2571	10	6	21031	DAPK1,SRC,EP300,GATA1,HSPA8,PDHA1
GO:BP	peptidyl-lysine butyrylation	GO:0140067	TRUE	0.005411663	2.2666692256517424	1	10	1	21031	EP300
GO:BP	cellular response to abiotic stimulus	GO:0071214	FALSE	0.005411663	2.2666692256517424	335	10	3	21031	EP300,H2AX,CASP8
GO:BP	response to lipopolysaccharide	GO:0032496	FALSE	0.005411663	2.2666692256517424	336	10	3	21031	SRC,GATA1,CASP8
GO:BP	cellular response to environmental stimulus	GO:0104004	FALSE	0.005411663	2.2666692256517424	335	10	3	21031	EP300,H2AX,CASP8
GO:BP	positive regulation of non-membrane spanning protein tyrosine kinase activity	GO:1903997	FALSE	0.005411663	2.2666692256517424	1	10	1	21031	SRC
GO:BP	positive regulation of macromolecule biosynthetic process	GO:0010557	FALSE	0.005411663	2.2666692256517424	2603	10	6	21031	SRC,EP300,COPS5,GATA1,CASP8,HNF4A
GO:BP	positive regulation of autophagic cell death	GO:1904094	FALSE	0.005411663	2.2666692256517424	1	10	1	21031	DAPK1
GO:BP	positive regulation of innate immune response	GO:0045089	FALSE	0.005411663	2.2666692256517424	345	10	3	21031	SRC,EP300,HSPA8
GO:BP	regulation of metabolic process	GO:0019222	FALSE	0.005411663	2.2666692256517424	7158	10	9	21031	DAPK1,SRC,EP300,COPS5,GATA1,H2AX,HSPA8,CASP8,HNF4A
GO:BP	cellular response to external stimulus	GO:0071496	FALSE	0.005411663	2.2666692256517424	341	10	3	21031	EP300,HSPA8,CASP8
GO:BP	slow axonal transport	GO:1990832	TRUE	0.005411663	2.2666692256517424	1	10	1	21031	HSPA8
GO:BP	swimming	GO:0036268	TRUE	0.005411663	2.2666692256517424	1	10	1	21031	EP300
GO:BP	response to molecule of bacterial origin	GO:0002237	FALSE	0.005711834	2.243224395	354	10	3	21031	SRC,GATA1,CASP8
GO:BP	negative regulation of apoptotic process	GO:0043066	FALSE	0.005711834	2.243224395	881	10	4	21031	DAPK1,SRC,COPS5,GATA1
GO:BP	positive regulation of TOR signaling	GO:0032008	FALSE	0.005711834	2.243224395	73	10	2	21031	SRC,EP300
GO:BP	regulation of immune response	GO:0050776	FALSE	0.005711834	2.243224395	881	10	4	21031	SRC,EP300,HSPA8,CASP8
GO:BP	regulation of intracellular steroid hormone receptor signaling pathway	GO:0033143	FALSE	0.005812266	2.2356545017519043	74	10	2	21031	SRC,EP300
GO:BP	regulation of protein localization	GO:0032880	FALSE	0.005812266	2.2356545017519043	889	10	4	21031	SRC,EP300,HSPA8,HNF4A
GO:BP	cellular response to stimulus	GO:0051716	FALSE	0.005944574	2.225879229016567	7394	10	9	21031	DAPK1,SRC,EP300,COPS5,GATA1,H2AX,HSPA8,CASP8,HNF4A
GO:BP	positive regulation of cellular biosynthetic process	GO:0031328	FALSE	0.006019709	2.220424516506687	2685	10	6	21031	SRC,EP300,COPS5,GATA1,CASP8,HNF4A
GO:BP	response to endogenous stimulus	GO:0009719	FALSE	0.006027087	2.2198925263759834	1678	10	5	21031	SRC,EP300,GATA1,HSPA8,HNF4A
GO:BP	positive regulation of biosynthetic process	GO:0009891	FALSE	0.006090479	2.2153485327872358	2706	10	6	21031	SRC,EP300,COPS5,GATA1,CASP8,HNF4A
GO:BP	regulation of body fluid levels	GO:0050878	FALSE	0.006090479	2.2153485327872358	371	10	3	21031	SRC,GATA1,HNF4A
GO:BP	regulation of gene expression	GO:0010468	FALSE	0.006090479	2.2153485327872358	5526	10	8	21031	DAPK1,SRC,EP300,COPS5,GATA1,HSPA8,CASP8,HNF4A
GO:BP	positive regulation of response to biotic stimulus	GO:0002833	FALSE	0.006090479	2.2153485327872358	369	10	3	21031	SRC,EP300,HSPA8
GO:BP	transmembrane receptor protein serine/threonine kinase signaling pathway	GO:0007178	FALSE	0.006153986	2.210843474063679	374	10	3	21031	SRC,EP300,HNF4A
GO:BP	response to external stimulus	GO:0009605	FALSE	0.006177197	2.209208553930563	2723	10	6	21031	DAPK1,SRC,EP300,GATA1,HSPA8,CASP8
GO:BP	nucleobase-containing compound biosynthetic process	GO:0034654	FALSE	0.0064863	2.188002952184307	4027	10	7	21031	SRC,EP300,COPS5,GATA1,HSPA8,PDHA1,HNF4A
GO:BP	extrinsic apoptotic signaling pathway via death domain receptors	GO:0008625	FALSE	0.006537599	2.184581735046443	82	10	2	21031	DAPK1,CASP8
GO:BP	innate immune response activating cell surface receptor signaling pathway	GO:0002220	FALSE	0.006624035	2.178877355784868	84	10	2	21031	SRC,EP300
GO:BP	negative regulation of macromolecule biosynthetic process	GO:0010558	FALSE	0.006624035	2.178877355784868	2773	10	6	21031	DAPK1,SRC,EP300,GATA1,HSPA8,HNF4A
GO:BP	leukocyte activation	GO:0045321	FALSE	0.006624035	2.178877355784868	946	10	4	21031	SRC,EP300,GATA1,CASP8
GO:BP	immune system process	GO:0002376	FALSE	0.006624035	2.178877355784868	2776	10	6	21031	DAPK1,SRC,EP300,GATA1,HSPA8,CASP8
GO:BP	regulation of nucleobase-containing compound metabolic process	GO:0019219	FALSE	0.006624035	2.178877355784868	4063	10	7	21031	SRC,EP300,COPS5,GATA1,H2AX,HSPA8,HNF4A
GO:BP	regulation of macromolecule biosynthetic process	GO:0010556	FALSE	0.006722669	2.172458255791346	5654	10	8	21031	DAPK1,SRC,EP300,COPS5,GATA1,HSPA8,CASP8,HNF4A
GO:BP	cell surface receptor signaling pathway	GO:0007166	FALSE	0.006750447	2.1706674891780957	2799	10	6	21031	DAPK1,SRC,EP300,GATA1,CASP8,HNF4A
GO:BP	heterocycle biosynthetic process	GO:0018130	FALSE	0.006828074	2.165701785236142	4105	10	7	21031	SRC,EP300,COPS5,GATA1,HSPA8,PDHA1,HNF4A
GO:BP	response to organonitrogen compound	GO:0010243	FALSE	0.006828074	2.165701785236142	964	10	4	21031	SRC,EP300,GATA1,HNF4A
GO:BP	hemopoiesis	GO:0030097	FALSE	0.006828074	2.165701785236142	965	10	4	21031	SRC,EP300,GATA1,CASP8
GO:BP	negative regulation of cellular biosynthetic process	GO:0031327	FALSE	0.006856674	2.1638864922779604	2824	10	6	21031	DAPK1,SRC,EP300,GATA1,HSPA8,HNF4A
GO:BP	aromatic compound biosynthetic process	GO:0019438	FALSE	0.006856674	2.1638864922779604	4116	10	7	21031	SRC,EP300,COPS5,GATA1,HSPA8,PDHA1,HNF4A
GO:BP	defense response	GO:0006952	FALSE	0.006952978	2.157829160921383	1791	10	5	21031	DAPK1,SRC,EP300,HSPA8,CASP8
GO:BP	negative regulation of biosynthetic process	GO:0009890	FALSE	0.006952978	2.157829160921383	2838	10	6	21031	DAPK1,SRC,EP300,GATA1,HSPA8,HNF4A
GO:BP	positive regulation of cellular process	GO:0048522	FALSE	0.006952978	2.157829160921383	5717	10	8	21031	DAPK1,SRC,EP300,COPS5,GATA1,H2AX,CASP8,HNF4A
GO:BP	regulation of cellular localization	GO:0060341	FALSE	0.007238726	2.140337887549143	995	10	4	21031	SRC,EP300,HSPA8,HNF4A
GO:BP	regulation of protein-containing complex assembly	GO:0043254	FALSE	0.007238726	2.140337887549143	417	10	3	21031	SRC,EP300,HSPA8
GO:BP	regulation of TORC1 signaling	GO:1903432	FALSE	0.007238726	2.140337887549143	92	10	2	21031	SRC,EP300
GO:BP	regulation of cellular biosynthetic process	GO:0031326	FALSE	0.007238726	2.140337887549143	5781	10	8	21031	DAPK1,SRC,EP300,COPS5,GATA1,HSPA8,CASP8,HNF4A
GO:BP	small molecule metabolic process	GO:0044281	FALSE	0.007238726	2.140337887549143	1813	10	5	21031	SRC,EP300,HSPA8,PDHA1,HNF4A
GO:BP	wound healing	GO:0042060	FALSE	0.007393726	2.1311366637142464	425	10	3	21031	SRC,GATA1,HNF4A
GO:BP	regulation of biosynthetic process	GO:0009889	FALSE	0.007393726	2.1311366637142464	5813	10	8	21031	DAPK1,SRC,EP300,COPS5,GATA1,HSPA8,CASP8,HNF4A
GO:BP	TORC1 signaling	GO:0038202	FALSE	0.007393726	2.1311366637142464	98	10	2	21031	SRC,EP300
GO:BP	cellular response to prolactin	GO:1990646	FALSE	0.007393726	2.1311366637142464	2	10	1	21031	SRC
GO:BP	peptidyl-lysine crotonylation	GO:0140066	TRUE	0.007393726	2.1311366637142464	2	10	1	21031	EP300
GO:BP	regulation of non-membrane spanning protein tyrosine kinase activity	GO:1903995	FALSE	0.007393726	2.1311366637142464	2	10	1	21031	SRC
GO:BP	regulation of primitive erythrocyte differentiation	GO:0010725	FALSE	0.007393726	2.1311366637142464	2	10	1	21031	GATA1
GO:BP	regulation of glucose metabolic process	GO:0010906	FALSE	0.007393726	2.1311366637142464	96	10	2	21031	SRC,EP300
GO:BP	intracellular signaling cassette	GO:0141124	FALSE	0.007393726	2.1311366637142464	1861	10	5	21031	SRC,EP300,COPS5,CASP8,HNF4A
GO:BP	positive regulation of germ cell proliferation	GO:1905938	FALSE	0.007393726	2.1311366637142464	2	10	1	21031	SRC
GO:BP	positive regulation of protein localization to nucleus	GO:1900182	FALSE	0.007393726	2.1311366637142464	96	10	2	21031	SRC,EP300
GO:BP	negative regulation of extrinsic apoptotic signaling pathway	GO:2001237	FALSE	0.007393726	2.1311366637142464	98	10	2	21031	SRC,GATA1
GO:BP	basophil differentiation	GO:0030221	FALSE	0.007393726	2.1311366637142464	2	10	1	21031	GATA1
GO:BP	positive regulation of ovarian follicle development	GO:2000386	FALSE	0.007393726	2.1311366637142464	2	10	1	21031	SRC
GO:BP	organic cyclic compound biosynthetic process	GO:1901362	FALSE	0.007393726	2.1311366637142464	4264	10	7	21031	SRC,EP300,COPS5,GATA1,HSPA8,PDHA1,HNF4A
GO:BP	positive regulation of male germ cell proliferation	GO:2000256	TRUE	0.007393726	2.1311366637142464	2	10	1	21031	SRC
GO:BP	primary ovarian follicle growth	GO:0001545	FALSE	0.007393726	2.1311366637142464	2	10	1	21031	SRC
GO:BP	eosinophil fate commitment	GO:0035854	FALSE	0.007393726	2.1311366637142464	2	10	1	21031	GATA1
GO:BP	positive regulation of myeloid cell differentiation	GO:0045639	FALSE	0.007902848	2.1022163719637095	102	10	2	21031	GATA1,CASP8
GO:BP	purine ribonucleotide metabolic process	GO:0009150	FALSE	0.00802893	2.095342349438072	450	10	3	21031	EP300,HSPA8,PDHA1
GO:BP	response to nitrogen compound	GO:1901698	FALSE	0.008069592	2.0931484334849966	1060	10	4	21031	SRC,EP300,GATA1,HNF4A
GO:BP	transport	GO:0006810	FALSE	0.008116408	2.0906361369824866	4350	10	7	21031	DAPK1,SRC,EP300,COPS5,GATA1,HSPA8,HNF4A
GO:BP	regulation of cytoplasmic pattern recognition receptor signaling pathway	GO:0039531	FALSE	0.008188584	2.086791198330883	105	10	2	21031	SRC,HSPA8
GO:BP	regulation of response to external stimulus	GO:0032101	FALSE	0.008427314	2.0743108437581337	1077	10	4	21031	SRC,EP300,HSPA8,CASP8
GO:BP	immune response-activating signaling pathway	GO:0002757	FALSE	0.008590058	2.0660039094101554	465	10	3	21031	SRC,EP300,HSPA8
GO:BP	positive regulation of defense response	GO:0031349	FALSE	0.008726459	2.059161923762391	471	10	3	21031	SRC,EP300,HSPA8
GO:BP	ribonucleotide metabolic process	GO:0009259	FALSE	0.008726459	2.059161923762391	471	10	3	21031	EP300,HSPA8,PDHA1
GO:BP	cell activation	GO:0001775	FALSE	0.008726459	2.059161923762391	1092	10	4	21031	SRC,EP300,GATA1,CASP8
GO:BP	carbohydrate derivative metabolic process	GO:1901135	FALSE	0.008726459	2.059161923762391	1091	10	4	21031	EP300,GATA1,HSPA8,PDHA1
GO:BP	establishment of localization in cell	GO:0051649	FALSE	0.008848751	2.0531180457003937	1972	10	5	21031	SRC,EP300,COPS5,GATA1,HSPA8
GO:BP	ribose phosphate metabolic process	GO:0019693	FALSE	0.009397226	2.027000340037619	485	10	3	21031	EP300,HSPA8,PDHA1
GO:BP	embryo development	GO:0009790	FALSE	0.00955688	2.019683877405738	1128	10	4	21031	EP300,GATA1,CASP8,HNF4A
GO:BP	response to abiotic stimulus	GO:0009628	FALSE	0.00955688	2.019683877405738	1128	10	4	21031	SRC,EP300,H2AX,CASP8
GO:BP	late endosomal microautophagy	GO:0061738	FALSE	0.009634906	2.0161525306523993	3	10	1	21031	HSPA8
GO:BP	immune response-regulating signaling pathway	GO:0002764	FALSE	0.009634906	2.0161525306523993	492	10	3	21031	SRC,EP300,HSPA8
GO:BP	response to prolactin	GO:1990637	FALSE	0.009634906	2.0161525306523993	3	10	1	21031	SRC
GO:BP	pyruvate metabolic process	GO:0006090	FALSE	0.009634906	2.0161525306523993	119	10	2	21031	EP300,PDHA1
GO:BP	positive regulation of cysteine-type endopeptidase activity	GO:2001056	FALSE	0.009634906	2.0161525306523993	119	10	2	21031	DAPK1,CASP8
GO:BP	syncytiotrophoblast cell differentiation involved in labyrinthine layer development	GO:0060715	FALSE	0.009634906	2.0161525306523993	3	10	1	21031	CASP8
GO:BP	protein targeting to lysosome involved in chaperone-mediated autophagy	GO:0061740	FALSE	0.009634906	2.0161525306523993	3	10	1	21031	HSPA8
GO:BP	positive regulation of platelet-derived growth factor receptor-beta signaling pathway	GO:2000588	FALSE	0.009634906	2.0161525306523993	3	10	1	21031	SRC
GO:BP	response to nutrient levels	GO:0031667	FALSE	0.009634906	2.0161525306523993	496	10	3	21031	SRC,EP300,HSPA8
GO:BP	regulation of definitive erythrocyte differentiation	GO:0010724	FALSE	0.009634906	2.0161525306523993	3	10	1	21031	GATA1
GO:BP	regulation of protein import	GO:1904589	FALSE	0.009634906	2.0161525306523993	3	10	1	21031	HSPA8
GO:BP	thigmotaxis	GO:0001966	TRUE	0.009634906	2.0161525306523993	3	10	1	21031	EP300
GO:BP	positive regulation of nucleobase-containing compound metabolic process	GO:0045935	FALSE	0.009794556	2.009015229	2052	10	5	21031	EP300,COPS5,GATA1,H2AX,HNF4A
GO:BP	positive regulation of apoptotic process	GO:0043065	FALSE	0.010042685	1.9981501428981125	512	10	3	21031	DAPK1,SRC,CASP8
GO:BP	intracellular steroid hormone receptor signaling pathway	GO:0030518	FALSE	0.010042685	1.9981501428981125	124	10	2	21031	SRC,EP300
GO:BP	regulation of cellular response to stress	GO:0080135	FALSE	0.010042685	1.9981501428981125	512	10	3	21031	EP300,COPS5,H2AX
GO:BP	negative regulation of cellular metabolic process	GO:0031324	FALSE	0.010267678207632759	1.9885277507173196	3226	10	6	21031	DAPK1,SRC,EP300,GATA1,HSPA8,HNF4A
GO:BP	negative regulation of macromolecule metabolic process	GO:0010605	FALSE	0.010461223084757745	1.9804175365100152	3240	10	6	21031	DAPK1,SRC,EP300,GATA1,HSPA8,HNF4A
GO:BP	response to extracellular stimulus	GO:0009991	FALSE	0.010641325329517436	1.973004279235381	525	10	3	21031	SRC,EP300,HSPA8
GO:BP	activation of immune response	GO:0002253	FALSE	0.010943027270606998	1.9608625184915682	531	10	3	21031	SRC,EP300,HSPA8
GO:BP	positive regulation of programmed cell death	GO:0043068	FALSE	0.010951134304929633	1.960540894809411	532	10	3	21031	DAPK1,SRC,CASP8
GO:BP	purine nucleotide metabolic process	GO:0006163	FALSE	0.011257065542839234	1.948574805278955	538	10	3	21031	EP300,HSPA8,PDHA1
GO:BP	platelet activation	GO:0030168	FALSE	0.011415018440835732	1.9425233825752588	135	10	2	21031	SRC,GATA1
GO:BP	regulation of protein modification process	GO:0031399	FALSE	0.011653638693961405	1.9335384507774682	1229	10	4	21031	SRC,EP300,COPS5,GATA1
GO:BP	response to unfolded protein	GO:0006986	FALSE	0.011653638693961405	1.9335384507774682	137	10	2	21031	COPS5,HSPA8
GO:BP	positive regulation of endopeptidase activity	GO:0010950	FALSE	0.011758288677655222	1.929655881655552	138	10	2	21031	DAPK1,CASP8
GO:BP	regulation of autophagic cell death	GO:1904092	FALSE	0.011918114	1.9237924810442224	4	10	1	21031	DAPK1
GO:BP	N-terminal peptidyl-lysine acetylation	GO:0018076	FALSE	0.011918114	1.9237924810442224	4	10	1	21031	EP300
GO:BP	regulation of proteolysis	GO:0030162	FALSE	0.011921091	1.923684013	555	10	3	21031	DAPK1,SRC,CASP8
GO:BP	response to wounding	GO:0009611	FALSE	0.01199081	1.9211514875165254	557	10	3	21031	SRC,GATA1,HNF4A
GO:BP	positive regulation of protein metabolic process	GO:0051247	FALSE	0.012132912	1.9160349395484857	1253	10	4	21031	DAPK1,SRC,GATA1,CASP8
GO:BP	positive regulation of transcription by RNA polymerase II	GO:0045944	FALSE	0.012132912	1.9160349395484857	1253	10	4	21031	EP300,COPS5,GATA1,HNF4A
GO:BP	carbohydrate metabolic process	GO:0005975	FALSE	0.012325538987935767	1.909194080215587	565	10	3	21031	SRC,EP300,PDHA1
GO:BP	purine-containing compound metabolic process	GO:0072521	FALSE	0.012396225	1.906710533885042	567	10	3	21031	EP300,HSPA8,PDHA1
GO:BP	regulation of TOR signaling	GO:0032006	FALSE	0.012794105201543246	1.8929900825490582	147	10	2	21031	SRC,EP300
GO:BP	positive regulation of peptidase activity	GO:0010952	FALSE	0.012853816	1.8909679374763273	148	10	2	21031	DAPK1,CASP8
GO:BP	regulation of protein localization to nucleus	GO:1900180	FALSE	0.012853816	1.8909679374763273	148	10	2	21031	SRC,EP300
GO:BP	regulation of cysteine-type endopeptidase activity involved in apoptotic process	GO:0043281	FALSE	0.012969247	1.8870852261618105	149	10	2	21031	DAPK1,SRC
GO:BP	cellular nitrogen compound metabolic process	GO:0034641	FALSE	0.013006174547910693	1.8858504218884946	8692	10	9	21031	DAPK1,SRC,EP300,COPS5,GATA1,H2AX,HSPA8,PDHA1,HNF4A
GO:BP	establishment of localization	GO:0051234	FALSE	0.013006174547910693	1.8858504218884946	4881	10	7	21031	DAPK1,SRC,EP300,COPS5,GATA1,HSPA8,HNF4A
GO:BP	negative regulation of signal transduction	GO:0009968	FALSE	0.013006174547910693	1.8858504218884946	1290	10	4	21031	SRC,GATA1,HSPA8,CASP8
GO:BP	response to topologically incorrect protein	GO:0035966	FALSE	0.013006174547910693	1.8858504218884946	150	10	2	21031	COPS5,HSPA8
GO:BP	regulation of pattern recognition receptor signaling pathway	GO:0062207	FALSE	0.013033294223557137	1.8849458005349573	151	10	2	21031	SRC,HSPA8
GO:BP	negative regulation of metabolic process	GO:0009892	FALSE	0.013166255449218952	1.8805377230621103	3455	10	6	21031	DAPK1,SRC,EP300,GATA1,HSPA8,HNF4A
GO:BP	protein metabolic process	GO:0019538	FALSE	0.013355495714711906	1.8743399876749145	4912	10	7	21031	DAPK1,SRC,EP300,COPS5,GATA1,HSPA8,CASP8
GO:BP	positive regulation of response to stimulus	GO:0048584	FALSE	0.013470143974779256	1.8706277623231908	2274	10	5	21031	SRC,EP300,H2AX,HSPA8,CASP8
GO:BP	regulation of extrinsic apoptotic signaling pathway	GO:2001236	FALSE	0.013493631308910074	1.8698711603948472	155	10	2	21031	SRC,GATA1
GO:BP	positive regulation of platelet-derived growth factor receptor signaling pathway	GO:0010641	FALSE	0.013496199607986105	1.8697885071819835	5	10	1	21031	SRC
GO:BP	definitive erythrocyte differentiation	GO:0060318	FALSE	0.013496199607986105	1.8697885071819835	5	10	1	21031	GATA1
GO:BP	cytoplasmic pattern recognition receptor signaling pathway	GO:0002753	FALSE	0.013496199607986105	1.8697885071819835	156	10	2	21031	SRC,HSPA8
GO:BP	primitive erythrocyte differentiation	GO:0060319	FALSE	0.013496199607986105	1.8697885071819835	5	10	1	21031	GATA1
GO:BP	nucleotide metabolic process	GO:0009117	FALSE	0.013569433068154363	1.8674382968145113	601	10	3	21031	EP300,HSPA8,PDHA1
GO:BP	regulation of hydrolase activity	GO:0051336	FALSE	0.013707827357293093	1.8630313739129543	604	10	3	21031	DAPK1,SRC,CASP8
GO:BP	nucleoside phosphate metabolic process	GO:0006753	FALSE	0.013865492487964787	1.8580647001209567	609	10	3	21031	EP300,HSPA8,PDHA1
GO:BP	negative regulation of DNA-templated transcription	GO:0045892	FALSE	0.013865492487964787	1.8580647001209567	1333	10	4	21031	EP300,GATA1,HSPA8,HNF4A
GO:BP	positive regulation of response to external stimulus	GO:0032103	FALSE	0.013865492487964787	1.8580647001209567	609	10	3	21031	SRC,EP300,HSPA8
GO:BP	positive regulation of peptidyl-tyrosine phosphorylation	GO:0050731	FALSE	0.014246683	1.8462862279053511	163	10	2	21031	SRC,GATA1
GO:BP	negative regulation of RNA biosynthetic process	GO:1902679	FALSE	0.014246683	1.8462862279053511	1347	10	4	21031	EP300,GATA1,HSPA8,HNF4A
GO:BP	TOR signaling	GO:0031929	FALSE	0.014882463932394148	1.827325161286283	167	10	2	21031	SRC,EP300
GO:BP	regulation of male germ cell proliferation	GO:2000254	FALSE	0.015376099890639759	1.8131538082777199	6	10	1	21031	SRC
GO:BP	regulation of ovarian follicle development	GO:2000354	FALSE	0.015376099890639759	1.8131538082777199	6	10	1	21031	SRC
GO:BP	negative regulation of mitochondrial depolarization	GO:0051902	FALSE	0.015376099890639759	1.8131538082777199	6	10	1	21031	SRC
GO:BP	regulation of caveolin-mediated endocytosis	GO:2001286	TRUE	0.015376099890639759	1.8131538082777199	6	10	1	21031	SRC
GO:BP	protein targeting to vacuole involved in autophagy	GO:0071211	FALSE	0.015376099890639759	1.8131538082777199	6	10	1	21031	HSPA8
GO:BP	cellular localization	GO:0051641	FALSE	0.015483670406131708	1.8101260818843241	3621	10	6	21031	SRC,EP300,COPS5,GATA1,HSPA8,HNF4A
GO:BP	response to stimulus	GO:0050896	FALSE	0.015483670406131708	1.8101260818843241	8976	10	9	21031	DAPK1,SRC,EP300,COPS5,GATA1,H2AX,HSPA8,CASP8,HNF4A
GO:BP	negative regulation of cell communication	GO:0010648	FALSE	0.015676694493421208	1.804745505082967	1398	10	4	21031	SRC,GATA1,HSPA8,CASP8
GO:BP	negative regulation of signaling	GO:0023057	FALSE	0.015676694493421208	1.804745505082967	1398	10	4	21031	SRC,GATA1,HSPA8,CASP8
GO:BP	regulation of carbohydrate metabolic process	GO:0006109	FALSE	0.016225415807071344	1.789804164764714	178	10	2	21031	SRC,EP300
GO:BP	protein transport	GO:0015031	FALSE	0.016645935951867342	1.7786917807233817	1424	10	4	21031	SRC,EP300,HSPA8,HNF4A
GO:BP	cellular response to radiation	GO:0071478	FALSE	0.016819825644171265	1.774178510450519	182	10	2	21031	EP300,H2AX
GO:BP	positive regulation of lamellipodium morphogenesis	GO:2000394	FALSE	0.016887649342381055	1.7724307973608693	7	10	1	21031	SRC
GO:BP	chordate embryonic development	GO:0043009	FALSE	0.016887649342381055	1.7724307973608693	670	10	3	21031	EP300,GATA1,CASP8
GO:BP	cellular response to progesterone stimulus	GO:0071393	FALSE	0.016887649342381055	1.7724307973608693	7	10	1	21031	SRC
GO:BP	clathrin coat disassembly	GO:0072318	FALSE	0.016887649342381055	1.7724307973608693	7	10	1	21031	HSPA8
GO:BP	regulation of germ cell proliferation	GO:1905936	FALSE	0.016887649342381055	1.7724307973608693	7	10	1	21031	SRC
GO:BP	internal peptidyl-lysine acetylation	GO:0018393	FALSE	0.016887649342381055	1.7724307973608693	7	10	1	21031	EP300
GO:BP	regulation of growth hormone receptor signaling pathway	GO:0060398	FALSE	0.016887649342381055	1.7724307973608693	7	10	1	21031	HNF4A
GO:BP	negative regulation of membrane depolarization	GO:1904180	FALSE	0.016887649342381055	1.7724307973608693	7	10	1	21031	SRC
GO:BP	eosinophil differentiation	GO:0030222	FALSE	0.016887649342381055	1.7724307973608693	7	10	1	21031	GATA1
GO:BP	nucleobase-containing small molecule metabolic process	GO:0055086	FALSE	0.017029386161542905	1.7688010062628428	677	10	3	21031	EP300,HSPA8,PDHA1
GO:BP	protein autophosphorylation	GO:0046777	FALSE	0.017029885125515662	1.7687882815454978	187	10	2	21031	DAPK1,SRC
GO:BP	negative regulation of RNA metabolic process	GO:0051253	FALSE	0.017513831946639528	1.7566188218658252	1463	10	4	21031	EP300,GATA1,HSPA8,HNF4A
GO:BP	embryo development ending in birth or egg hatching	GO:0009792	FALSE	0.017850658220839956	1.7483457651871828	691	10	3	21031	EP300,GATA1,CASP8
GO:BP	nitrogen compound metabolic process	GO:0006807	FALSE	0.018144208	1.7412619930468392	11995	10	10	21031	DAPK1,SRC,EP300,COPS5,GATA1,H2AX,HSPA8,PDHA1,CASP8,HNF4A
GO:BP	vesicle uncoating	GO:0072319	FALSE	0.018682387	1.7285676412548534	8	10	1	21031	HSPA8
GO:BP	regulation of platelet-derived growth factor receptor-beta signaling pathway	GO:2000586	FALSE	0.018682387	1.7285676412548534	8	10	1	21031	SRC
GO:BP	cellular response to hydroperoxide	GO:0071447	FALSE	0.018682387	1.7285676412548534	8	10	1	21031	DAPK1
GO:BP	signal complex assembly	GO:0007172	FALSE	0.018682387	1.7285676412548534	8	10	1	21031	SRC
GO:BP	catabolic process	GO:0009056	FALSE	0.019224789951514127	1.7161383965666714	2556	10	5	21031	DAPK1,SRC,EP300,HSPA8,CASP8
GO:BP	positive regulation of immune response	GO:0050778	FALSE	0.019404097	1.7121065658844907	718	10	3	21031	SRC,EP300,HSPA8
GO:BP	negative regulation of cellular component organization	GO:0051129	FALSE	0.019412347676728094	1.711921939037551	719	10	3	21031	SRC,EP300,HSPA8
GO:BP	response to bacterium	GO:0009617	FALSE	0.019420726	1.711734532	720	10	3	21031	SRC,GATA1,CASP8
GO:BP	circadian rhythm	GO:0007623	FALSE	0.019533208066623776	1.7092264238286283	205	10	2	21031	EP300,HNF4A
GO:BP	transforming growth factor beta receptor signaling pathway	GO:0007179	FALSE	0.01965147	1.7066049632412048	206	10	2	21031	SRC,EP300
GO:BP	vesicle-mediated transport	GO:0016192	FALSE	0.020106229952961217	1.696669354769692	1547	10	4	21031	SRC,COPS5,GATA1,HSPA8
GO:BP	autophagic cell death	GO:0048102	FALSE	0.020106229952961217	1.696669354769692	9	10	1	21031	DAPK1
GO:BP	entry of bacterium into host cell	GO:0035635	TRUE	0.020106229952961217	1.696669354769692	9	10	1	21031	SRC
GO:BP	primitive hemopoiesis	GO:0060215	FALSE	0.020106229952961217	1.696669354769692	9	10	1	21031	GATA1
GO:BP	TRAIL-activated apoptotic signaling pathway	GO:0036462	FALSE	0.020106229952961217	1.696669354769692	9	10	1	21031	CASP8
GO:BP	male germ cell proliferation	GO:0002176	FALSE	0.020106229952961217	1.696669354769692	9	10	1	21031	SRC
GO:BP	positive regulation of DNA-binding transcription factor activity	GO:0051091	FALSE	0.020106229952961217	1.696669354769692	211	10	2	21031	EP300,COPS5
GO:BP	cellular response to lipopolysaccharide	GO:0071222	FALSE	0.020598083512767755	1.6861731853856408	214	10	2	21031	SRC,GATA1
GO:BP	peptidyl-amino acid modification	GO:0018193	FALSE	0.02067918	1.6844666905952266	747	10	3	21031	SRC,EP300,GATA1
GO:BP	regulation of myeloid cell differentiation	GO:0045637	FALSE	0.02067918	1.6844666905952266	215	10	2	21031	GATA1,CASP8
GO:BP	epithelial cell development	GO:0002064	FALSE	0.020883637901919962	1.6801938455590708	217	10	2	21031	SRC,GATA1
GO:BP	response to mechanical stimulus	GO:0009612	FALSE	0.020883637901919962	1.6801938455590708	217	10	2	21031	SRC,CASP8
GO:BP	proteolysis	GO:0006508	FALSE	0.020917198	1.6794964898101352	1573	10	4	21031	DAPK1,SRC,COPS5,CASP8
GO:BP	positive regulation of hippo signaling	GO:0035332	FALSE	0.021173292053556746	1.674211612007014	10	10	1	21031	SRC
GO:BP	positive regulation of podosome assembly	GO:0071803	FALSE	0.021173292053556746	1.674211612007014	10	10	1	21031	SRC
GO:BP	regulation of peptidyl-tyrosine phosphorylation	GO:0050730	FALSE	0.021173292053556746	1.674211612007014	220	10	2	21031	SRC,GATA1
GO:BP	localization	GO:0051179	FALSE	0.021173292053556746	1.674211612007014	5520	10	7	21031	DAPK1,SRC,EP300,COPS5,GATA1,HSPA8,HNF4A
GO:BP	internal protein amino acid acetylation	GO:0006475	FALSE	0.021173292053556746	1.674211612007014	10	10	1	21031	EP300
GO:BP	negative regulation of transcription regulatory region DNA binding	GO:2000678	TRUE	0.021173292053556746	1.674211612007014	10	10	1	21031	GATA1
GO:BP	response to cobalt ion	GO:0032025	TRUE	0.021173292053556746	1.674211612007014	10	10	1	21031	CASP8
GO:BP	protein deneddylation	GO:0000338	TRUE	0.021173292053556746	1.674211612007014	10	10	1	21031	COPS5
GO:BP	germ cell proliferation	GO:0036093	FALSE	0.021173292053556746	1.674211612007014	10	10	1	21031	SRC
GO:BP	cellular response to follicle-stimulating hormone stimulus	GO:0071372	FALSE	0.021173292053556746	1.674211612007014	10	10	1	21031	GATA1
GO:BP	ATP metabolic process	GO:0046034	FALSE	0.021179280969145963	1.6740887881583226	223	10	2	21031	EP300,HSPA8
GO:BP	cellular response to molecule of bacterial origin	GO:0071219	FALSE	0.021296620985607112	1.6716892981442624	224	10	2	21031	SRC,GATA1
GO:BP	cellular catabolic process	GO:0044248	FALSE	0.021329756476752313	1.671014102891238	1600	10	4	21031	DAPK1,SRC,EP300,HSPA8
GO:BP	anatomical structure morphogenesis	GO:0009653	FALSE	0.021457469	1.668421508504631	2684	10	5	21031	SRC,EP300,GATA1,CASP8,HNF4A
GO:BP	positive regulation of catalytic activity	GO:0043085	FALSE	0.021474178	1.6680834576826489	773	10	3	21031	DAPK1,SRC,CASP8
GO:BP	lymphocyte activation	GO:0046649	FALSE	0.022192951373662822	1.6537849384140948	783	10	3	21031	SRC,EP300,CASP8
GO:BP	protein import	GO:0017038	FALSE	0.022264299881690756	1.6523909570474224	11	10	1	21031	HSPA8
GO:BP	positive regulation of integrin activation	GO:0033625	FALSE	0.022264299881690756	1.6523909570474224	11	10	1	21031	SRC
GO:BP	gonad development	GO:0008406	FALSE	0.022264299881690756	1.6523909570474224	234	10	2	21031	SRC,GATA1
GO:BP	acetyl-CoA biosynthetic process from pyruvate	GO:0006086	TRUE	0.022264299881690756	1.6523909570474224	11	10	1	21031	PDHA1
GO:BP	regulation of lamellipodium morphogenesis	GO:2000392	FALSE	0.022264299881690756	1.6523909570474224	11	10	1	21031	SRC
GO:BP	head development	GO:0060322	FALSE	0.022264299881690756	1.6523909570474224	787	10	3	21031	SRC,EP300,H2AX
GO:BP	ornithine metabolic process	GO:0006591	TRUE	0.022264299881690756	1.6523909570474224	11	10	1	21031	HNF4A
GO:BP	negative regulation of telomerase activity	GO:0051974	FALSE	0.022264299881690756	1.6523909570474224	11	10	1	21031	SRC
GO:BP	caveolin-mediated endocytosis	GO:0072584	FALSE	0.022264299881690756	1.6523909570474224	11	10	1	21031	SRC
GO:BP	negative regulation of apoptotic signaling pathway	GO:2001234	FALSE	0.022566829337340416	1.646529455456024	236	10	2	21031	SRC,GATA1
GO:BP	negative regulation of response to stimulus	GO:0048585	FALSE	0.022724854185436644	1.6434988947578504	1648	10	4	21031	SRC,GATA1,HSPA8,CASP8
GO:BP	development of primary sexual characteristics	GO:0045137	FALSE	0.022987656	1.6385053025156195	239	10	2	21031	SRC,GATA1
GO:BP	primary metabolic process	GO:0044238	FALSE	0.023196109	1.6345848633589564	12505	10	10	21031	DAPK1,SRC,EP300,COPS5,GATA1,H2AX,HSPA8,PDHA1,CASP8,HNF4A
GO:BP	pattern recognition receptor signaling pathway	GO:0002221	FALSE	0.023222206496121285	1.6340965174328188	241	10	2	21031	SRC,HSPA8
GO:BP	cellular response to oxidative stress	GO:0034599	FALSE	0.023339481723199954	1.6319087921318423	242	10	2	21031	DAPK1,SRC
GO:BP	self proteolysis	GO:0097264	FALSE	0.02344346	1.6299782827204663	12	10	1	21031	CASP8
GO:BP	progesterone receptor signaling pathway	GO:0050847	FALSE	0.02344346	1.6299782827204663	12	10	1	21031	SRC
GO:BP	defense response to tumor cell	GO:0002357	FALSE	0.02344346	1.6299782827204663	12	10	1	21031	DAPK1
GO:BP	protein processing	GO:0016485	FALSE	0.02344346	1.6299782827204663	243	10	2	21031	SRC,CASP8
GO:BP	regulation of toll-like receptor 3 signaling pathway	GO:0034139	FALSE	0.02344346	1.6299782827204663	12	10	1	21031	SRC
GO:BP	cellular response to nutrient levels	GO:0031669	FALSE	0.023481644	1.629271504087841	245	10	2	21031	EP300,HSPA8
GO:BP	purine ribonucleoside triphosphate metabolic process	GO:0009205	FALSE	0.023785096925986265	1.6236950744591216	247	10	2	21031	EP300,HSPA8
GO:BP	secretion by cell	GO:0032940	FALSE	0.024118836	1.6176436631086282	827	10	3	21031	COPS5,GATA1,HNF4A
GO:BP	cellular response to biotic stimulus	GO:0071216	FALSE	0.024206626976627982	1.6160657222267432	250	10	2	21031	SRC,GATA1
GO:BP	positive regulation of protein transport	GO:0051222	FALSE	0.024381755	1.6129350393743054	253	10	2	21031	SRC,EP300
GO:BP	positive regulation of osteoblast proliferation	GO:0033690	TRUE	0.024381755	1.6129350393743054	13	10	1	21031	GATA1
GO:BP	activation of cysteine-type endopeptidase activity	GO:0097202	FALSE	0.024381755	1.6129350393743054	13	10	1	21031	CASP8
GO:BP	positive regulation of DNA-templated transcription	GO:0045893	FALSE	0.024381755	1.6129350393743054	1703	10	4	21031	EP300,COPS5,GATA1,HNF4A
GO:BP	regulation of podosome assembly	GO:0071801	FALSE	0.024381755	1.6129350393743054	13	10	1	21031	SRC
GO:BP	cellular response to cytokine stimulus	GO:0071345	FALSE	0.024381755	1.6129350393743054	839	10	3	21031	DAPK1,SRC,CASP8
GO:BP	cellular response to leucine	GO:0071233	TRUE	0.024381755	1.6129350393743054	13	10	1	21031	EP300
GO:BP	ribonucleoside triphosphate metabolic process	GO:0009199	FALSE	0.024381755	1.6129350393743054	254	10	2	21031	EP300,HSPA8
GO:BP	purine nucleoside triphosphate metabolic process	GO:0009144	FALSE	0.024381755	1.6129350393743054	254	10	2	21031	EP300,HSPA8
GO:BP	positive regulation of RNA biosynthetic process	GO:1902680	FALSE	0.024381755	1.6129350393743054	1706	10	4	21031	EP300,COPS5,GATA1,HNF4A
GO:BP	positive regulation of transport	GO:0051050	FALSE	0.024660567226025512	1.6079969382715225	844	10	3	21031	SRC,EP300,GATA1
GO:BP	regulation of biological quality	GO:0065008	FALSE	0.024786523686748545	1.6057843788202544	2846	10	5	21031	SRC,EP300,GATA1,HSPA8,HNF4A
GO:BP	peptidyl-tyrosine phosphorylation	GO:0018108	FALSE	0.024789255253254143	1.6057365206004988	258	10	2	21031	SRC,GATA1
GO:BP	peptidyl-tyrosine modification	GO:0018212	FALSE	0.025092366	1.6004583921035753	260	10	2	21031	SRC,GATA1
GO:BP	cellular response to transforming growth factor beta stimulus	GO:0071560	FALSE	0.025208898978042793	1.5984461221221469	261	10	2	21031	SRC,EP300
GO:BP	regulation of protein complex stability	GO:0061635	FALSE	0.025526474678948908	1.5930091590772795	14	10	1	21031	HSPA8
GO:BP	tissue homeostasis	GO:0001894	TRUE	0.025526474678948908	1.5930091590772795	264	10	2	21031	SRC,GATA1
GO:BP	negative regulation of NLRP3 inflammasome complex assembly	GO:1900226	FALSE	0.025526474678948908	1.5930091590772795	14	10	1	21031	HSPA8
GO:BP	platelet-derived growth factor receptor-beta signaling pathway	GO:0035791	FALSE	0.025526474678948908	1.5930091590772795	14	10	1	21031	SRC
GO:BP	anatomical structure homeostasis	GO:0060249	FALSE	0.025526474678948908	1.5930091590772795	264	10	2	21031	SRC,GATA1
GO:BP	regulation of intracellular transport	GO:0032386	FALSE	0.025720407433254152	1.5897221560972508	266	10	2	21031	SRC,EP300
GO:BP	response to transforming growth factor beta	GO:0071559	FALSE	0.02583677	1.5877617842666163	267	10	2	21031	SRC,EP300
GO:BP	organonitrogen compound biosynthetic process	GO:1901566	FALSE	0.025997114566246086	1.5850748519329252	1761	10	4	21031	DAPK1,COPS5,GATA1,PDHA1
GO:BP	nucleoside triphosphate metabolic process	GO:0009141	FALSE	0.026185803736886042	1.5819340914918243	270	10	2	21031	EP300,HSPA8
GO:BP	regulation of intracellular signal transduction	GO:1902531	FALSE	0.026185803736886042	1.5819340914918243	1766	10	4	21031	SRC,EP300,COPS5,CASP8
GO:BP	N-terminal protein amino acid acetylation	GO:0006474	FALSE	0.026608892723837072	1.5749731973739354	15	10	1	21031	EP300
GO:BP	positive regulation of mast cell degranulation	GO:0043306	TRUE	0.026608892723837072	1.5749731973739354	15	10	1	21031	GATA1
GO:BP	chaperone-mediated autophagy	GO:0061684	FALSE	0.026608892723837072	1.5749731973739354	15	10	1	21031	HSPA8
GO:BP	regulation of IRE1-mediated unfolded protein response	GO:1903894	FALSE	0.026608892723837072	1.5749731973739354	15	10	1	21031	COPS5
GO:BP	cellular response to extracellular stimulus	GO:0031668	FALSE	0.026608892723837072	1.5749731973739354	274	10	2	21031	EP300,HSPA8
GO:BP	amide biosynthetic process	GO:0043604	FALSE	0.026800354905204354	1.5718594547640736	887	10	3	21031	DAPK1,COPS5,PDHA1
GO:BP	regulation of cellular response to heat	GO:1900034	FALSE	0.027206573711042285	1.5653261481166554	16	10	1	21031	EP300
GO:BP	export from cell	GO:0140352	FALSE	0.027206573711042285	1.5653261481166554	894	10	3	21031	COPS5,GATA1,HNF4A
GO:BP	B cell activation	GO:0042113	FALSE	0.027206573711042285	1.5653261481166554	281	10	2	21031	EP300,CASP8
GO:BP	negative regulation of focal adhesion assembly	GO:0051895	FALSE	0.027206573711042285	1.5653261481166554	16	10	1	21031	SRC
GO:BP	cellular metabolic process	GO:0044237	FALSE	0.027206573711042285	1.5653261481166554	12881	10	10	21031	DAPK1,SRC,EP300,COPS5,GATA1,H2AX,HSPA8,PDHA1,CASP8,HNF4A
GO:BP	response to leucine	GO:0043201	FALSE	0.027206573711042285	1.5653261481166554	16	10	1	21031	EP300
GO:BP	Sertoli cell development	GO:0060009	FALSE	0.027206573711042285	1.5653261481166554	16	10	1	21031	GATA1
GO:BP	negative regulation of cell-substrate junction organization	GO:0150118	FALSE	0.027206573711042285	1.5653261481166554	16	10	1	21031	SRC
GO:BP	microautophagy	GO:0016237	FALSE	0.027206573711042285	1.5653261481166554	16	10	1	21031	HSPA8
GO:BP	negative regulation of inflammasome-mediated signaling pathway	GO:0141086	FALSE	0.027206573711042285	1.5653261481166554	16	10	1	21031	HSPA8
GO:BP	response to follicle-stimulating hormone	GO:0032354	FALSE	0.027206573711042285	1.5653261481166554	16	10	1	21031	GATA1
GO:BP	positive regulation of macrophage differentiation	GO:0045651	TRUE	0.027206573711042285	1.5653261481166554	16	10	1	21031	CASP8
GO:BP	learning or memory	GO:0007611	TRUE	0.027206573711042285	1.5653261481166554	279	10	2	21031	SRC,EP300
GO:BP	carboxylic acid metabolic process	GO:0019752	FALSE	0.027206573711042285	1.5653261481166554	899	10	3	21031	EP300,PDHA1,HNF4A
GO:BP	negative regulation of necroptotic process	GO:0060546	FALSE	0.027206573711042285	1.5653261481166554	16	10	1	21031	CASP8
GO:BP	cell cycle	GO:0007049	TRUE	0.027386882345421228	1.5624574039360344	1819	10	4	21031	SRC,EP300,COPS5,H2AX
GO:BP	oxoacid metabolic process	GO:0043436	FALSE	0.028316948	1.547953554660817	921	10	3	21031	EP300,PDHA1,HNF4A
GO:BP	bone cell development	GO:0098751	FALSE	0.028316948	1.547953554660817	17	10	1	21031	SRC
GO:BP	regulation of integrin activation	GO:0033623	FALSE	0.028316948	1.547953554660817	17	10	1	21031	SRC
GO:BP	regulation of gastrulation	GO:0010470	TRUE	0.028316948	1.547953554660817	17	10	1	21031	HNF4A
GO:BP	osteoclast development	GO:0036035	FALSE	0.028316948	1.547953554660817	17	10	1	21031	SRC
GO:BP	intestinal epithelial cell development	GO:0060576	TRUE	0.028316948	1.547953554660817	17	10	1	21031	SRC
GO:BP	phospholipid homeostasis	GO:0055091	TRUE	0.028316948	1.547953554660817	17	10	1	21031	HNF4A
GO:BP	organic acid metabolic process	GO:0006082	FALSE	0.028455837	1.5458286398850078	927	10	3	21031	EP300,PDHA1,HNF4A
GO:BP	positive regulation of RNA metabolic process	GO:0051254	FALSE	0.028537214325668303	1.5445884230236309	1852	10	4	21031	EP300,COPS5,GATA1,HNF4A
GO:BP	response to cytokine	GO:0034097	FALSE	0.028737725657019195	1.5415476055021002	932	10	3	21031	DAPK1,SRC,CASP8
GO:BP	growth	GO:0040007	TRUE	0.028742350565378723	1.5414777179056949	939	10	3	21031	SRC,EP300,HNF4A
GO:BP	positive regulation by host of viral transcription	GO:0043923	TRUE	0.028742350565378723	1.5414777179056949	18	10	1	21031	EP300
GO:BP	angiotensin-activated signaling pathway	GO:0038166	FALSE	0.028742350565378723	1.5414777179056949	18	10	1	21031	SRC
GO:BP	interleukin-6-mediated signaling pathway	GO:0070102	FALSE	0.028742350565378723	1.5414777179056949	18	10	1	21031	SRC
GO:BP	regulation of early endosome to late endosome transport	GO:2000641	FALSE	0.028742350565378723	1.5414777179056949	18	10	1	21031	SRC
GO:BP	negative regulation of gluconeogenesis	GO:0045721	FALSE	0.028742350565378723	1.5414777179056949	18	10	1	21031	EP300
GO:BP	immune response-activating cell surface receptor signaling pathway	GO:0002429	FALSE	0.028742350565378723	1.5414777179056949	299	10	2	21031	SRC,EP300
GO:BP	acetyl-CoA biosynthetic process	GO:0006085	FALSE	0.028742350565378723	1.5414777179056949	18	10	1	21031	PDHA1
GO:BP	protein modification process	GO:0036211	FALSE	0.028742350565378723	1.5414777179056949	3031	10	5	21031	DAPK1,SRC,EP300,COPS5,GATA1
GO:BP	negative regulation of programmed necrotic cell death	GO:0062099	FALSE	0.028742350565378723	1.5414777179056949	18	10	1	21031	CASP8
GO:BP	lamellipodium morphogenesis	GO:0072673	FALSE	0.028742350565378723	1.5414777179056949	18	10	1	21031	SRC
GO:BP	regulation of NMDA receptor activity	GO:2000310	TRUE	0.028742350565378723	1.5414777179056949	18	10	1	21031	DAPK1
GO:BP	animal organ development	GO:0048513	FALSE	0.028742350565378723	1.5414777179056949	3039	10	5	21031	SRC,EP300,GATA1,H2AX,CASP8
GO:BP	cellular response to gonadotropin stimulus	GO:0071371	FALSE	0.028742350565378723	1.5414777179056949	18	10	1	21031	GATA1
GO:BP	response to hypoxia	GO:0001666	FALSE	0.029001902	1.5375735197446443	303	10	2	21031	SRC,EP300
GO:BP	cellular response to chemical stress	GO:0062197	FALSE	0.029046236	1.536910136578278	304	10	2	21031	DAPK1,SRC
GO:BP	cellular response to peptide hormone stimulus	GO:0071375	FALSE	0.029046236	1.536910136578278	304	10	2	21031	SRC,HNF4A
GO:BP	response to hydroperoxide	GO:0033194	FALSE	0.029741392804951975	1.5266386971005075	19	10	1	21031	DAPK1
GO:BP	positive regulation of Ras protein signal transduction	GO:0046579	TRUE	0.029741392804951975	1.5266386971005075	19	10	1	21031	SRC
GO:BP	canonical NF-kappaB signal transduction	GO:0007249	FALSE	0.029741392804951975	1.5266386971005075	309	10	2	21031	EP300,CASP8
GO:BP	negative regulation of bone mineralization	GO:0030502	TRUE	0.029741392804951975	1.5266386971005075	19	10	1	21031	GATA1
GO:BP	negative regulation of anoikis	GO:2000811	FALSE	0.029741392804951975	1.5266386971005075	19	10	1	21031	SRC
GO:BP	secretion	GO:0046903	FALSE	0.029741392804951975	1.5266386971005075	963	10	3	21031	COPS5,GATA1,HNF4A
GO:BP	nitrogen compound transport	GO:0071705	FALSE	0.029800797	1.5257721200739747	1911	10	4	21031	SRC,EP300,HSPA8,HNF4A
GO:BP	reproductive structure development	GO:0048608	FALSE	0.029800797	1.5257721200739747	311	10	2	21031	SRC,GATA1
GO:BP	enzyme-linked receptor protein signaling pathway	GO:0007167	FALSE	0.029800797	1.5257721200739747	967	10	3	21031	SRC,EP300,HNF4A
GO:BP	nucleobase-containing compound metabolic process	GO:0006139	FALSE	0.029800797	1.5257721200739747	8055	10	8	21031	SRC,EP300,COPS5,GATA1,H2AX,HSPA8,PDHA1,HNF4A
GO:BP	positive regulation of bone resorption	GO:0045780	TRUE	0.030031674811537182	1.5224204473172813	20	10	1	21031	SRC
GO:BP	protein localization to nucleus	GO:0034504	FALSE	0.030031674811537182	1.5224204473172813	315	10	2	21031	SRC,EP300
GO:BP	regulation of protein neddylation	GO:2000434	TRUE	0.030031674811537182	1.5224204473172813	20	10	1	21031	COPS5
GO:BP	response to decreased oxygen levels	GO:0036293	FALSE	0.030031674811537182	1.5224204473172813	316	10	2	21031	SRC,EP300
GO:BP	regulation of small molecule metabolic process	GO:0062012	FALSE	0.030031674811537182	1.5224204473172813	316	10	2	21031	SRC,EP300
GO:BP	intrinsic apoptotic signaling pathway	GO:0097193	FALSE	0.030031674811537182	1.5224204473172813	315	10	2	21031	SRC,EP300
GO:BP	reproductive system development	GO:0061458	FALSE	0.030031674811537182	1.5224204473172813	315	10	2	21031	SRC,GATA1
GO:BP	regulation of cellular component biogenesis	GO:0044087	FALSE	0.030031674811537182	1.5224204473172813	971	10	3	21031	SRC,EP300,HSPA8
GO:BP	establishment of protein localization	GO:0045184	FALSE	0.030031674811537182	1.5224204473172813	1924	10	4	21031	SRC,EP300,HSPA8,HNF4A
GO:BP	cellular response to fluid shear stress	GO:0071498	FALSE	0.030031674811537182	1.5224204473172813	20	10	1	21031	SRC
GO:BP	negative regulation of myeloid cell apoptotic process	GO:0033033	FALSE	0.030031674811537182	1.5224204473172813	20	10	1	21031	GATA1
GO:BP	exosomal secretion	GO:1990182	FALSE	0.030031674811537182	1.5224204473172813	20	10	1	21031	COPS5
GO:BP	regulation of mitochondrial depolarization	GO:0051900	FALSE	0.030031674811537182	1.5224204473172813	20	10	1	21031	SRC
GO:BP	biological process involved in symbiotic interaction	GO:0044403	FALSE	0.030128538	1.5210219454243383	319	10	2	21031	SRC,EP300
GO:BP	cell morphogenesis	GO:0000902	FALSE	0.030372053	1.5175258549412443	986	10	3	21031	SRC,EP300,GATA1
GO:BP	cognition	GO:0050890	FALSE	0.030536605	1.5151792556258807	322	10	2	21031	SRC,EP300
GO:BP	IRE1-mediated unfolded protein response	GO:0036498	FALSE	0.030687673154501143	1.5130360400292593	21	10	1	21031	COPS5
GO:BP	regulation of tubulin deacetylation	GO:0090043	FALSE	0.030687673154501143	1.5130360400292593	21	10	1	21031	EP300
GO:BP	regulation of response to tumor cell	GO:0002834	FALSE	0.030687673154501143	1.5130360400292593	21	10	1	21031	DAPK1
GO:BP	cellular response to platelet-derived growth factor stimulus	GO:0036120	TRUE	0.030687673154501143	1.5130360400292593	21	10	1	21031	SRC
GO:BP	definitive hemopoiesis	GO:0060216	FALSE	0.030687673154501143	1.5130360400292593	21	10	1	21031	GATA1
GO:BP	extracellular exosome biogenesis	GO:0097734	FALSE	0.030687673154501143	1.5130360400292593	21	10	1	21031	COPS5
GO:BP	negative regulation of telomere maintenance via telomerase	GO:0032211	FALSE	0.030687673154501143	1.5130360400292593	21	10	1	21031	SRC
GO:BP	peptidyl-lysine acetylation	GO:0018394	FALSE	0.030687673154501143	1.5130360400292593	21	10	1	21031	EP300
GO:BP	podosome assembly	GO:0071800	FALSE	0.030687673154501143	1.5130360400292593	21	10	1	21031	SRC
GO:BP	immune response-regulating cell surface receptor signaling pathway	GO:0002768	FALSE	0.030757969	1.512042342019313	327	10	2	21031	SRC,EP300
GO:BP	positive regulation of establishment of protein localization	GO:1904951	FALSE	0.030870513932645265	1.5104561403185526	328	10	2	21031	SRC,EP300
GO:BP	transcytosis	GO:0045056	FALSE	0.031929724	1.4958048313670624	22	10	1	21031	SRC
GO:BP	heterocycle metabolic process	GO:0046483	FALSE	0.03221294	1.4919696298783334	8228	10	8	21031	SRC,EP300,COPS5,GATA1,H2AX,HSPA8,PDHA1,HNF4A
GO:BP	multicellular organism development	GO:0007275	FALSE	0.032242791	1.4915673660430673	4643	10	6	21031	SRC,EP300,GATA1,H2AX,CASP8,HNF4A
GO:BP	tubulin deacetylation	GO:0090042	FALSE	0.032375572801229074	1.489782539135792	23	10	1	21031	EP300
GO:BP	signal transduction involved in regulation of gene expression	GO:0023019	FALSE	0.032375572801229074	1.489782539135792	23	10	1	21031	HNF4A
GO:BP	Fc-gamma receptor signaling pathway involved in phagocytosis	GO:0038096	FALSE	0.032375572801229074	1.489782539135792	23	10	1	21031	SRC
GO:BP	transforming growth factor beta receptor superfamily signaling pathway	GO:0141091	FALSE	0.032375572801229074	1.489782539135792	341	10	2	21031	SRC,EP300
GO:BP	branching involved in mammary gland duct morphogenesis	GO:0060444	TRUE	0.032375572801229074	1.489782539135792	23	10	1	21031	SRC
GO:BP	megakaryocyte development	GO:0035855	FALSE	0.032375572801229074	1.489782539135792	23	10	1	21031	EP300
GO:BP	immune response-regulating cell surface receptor signaling pathway involved in phagocytosis	GO:0002433	FALSE	0.032375572801229074	1.489782539135792	23	10	1	21031	SRC
GO:BP	response to platelet-derived growth factor	GO:0036119	FALSE	0.032375572801229074	1.489782539135792	23	10	1	21031	SRC
GO:BP	Sertoli cell differentiation	GO:0060008	FALSE	0.032375572801229074	1.489782539135792	23	10	1	21031	GATA1
GO:BP	mitochondrial depolarization	GO:0051882	FALSE	0.032375572801229074	1.489782539135792	23	10	1	21031	SRC
GO:BP	ERBB2 signaling pathway	GO:0038128	TRUE	0.032375572801229074	1.489782539135792	23	10	1	21031	SRC
GO:BP	extracellular vesicle biogenesis	GO:0140112	FALSE	0.032375572801229074	1.489782539135792	23	10	1	21031	COPS5
GO:BP	positive regulation of intracellular signal transduction	GO:1902533	FALSE	0.032453915	1.4887329071660829	1033	10	3	21031	SRC,EP300,CASP8
GO:BP	organophosphate metabolic process	GO:0019637	FALSE	0.032470815	1.488506808187758	1034	10	3	21031	EP300,HSPA8,PDHA1
GO:BP	cellular aromatic compound metabolic process	GO:0006725	FALSE	0.032509967	1.4879834659838744	8280	10	8	21031	SRC,EP300,COPS5,GATA1,H2AX,HSPA8,PDHA1,HNF4A
GO:BP	response to oxygen levels	GO:0070482	FALSE	0.032642341	1.4862187079963813	345	10	2	21031	SRC,EP300
GO:BP	cellular biosynthetic process	GO:0044249	FALSE	0.032737772	1.4849508806508098	10565	10	9	21031	DAPK1,SRC,EP300,COPS5,GATA1,HSPA8,PDHA1,CASP8,HNF4A
GO:BP	exocytosis	GO:0006887	FALSE	0.032737772	1.4849508806508098	346	10	2	21031	COPS5,GATA1
GO:BP	macromolecule modification	GO:0043412	FALSE	0.032994814	1.481554310395041	3262	10	5	21031	DAPK1,SRC,EP300,COPS5,GATA1
GO:BP	regulation of macrophage differentiation	GO:0045649	FALSE	0.032994814	1.481554310395041	24	10	1	21031	CASP8
GO:BP	positive regulation of insulin receptor signaling pathway	GO:0046628	FALSE	0.032994814	1.481554310395041	24	10	1	21031	SRC
GO:BP	embryonic hemopoiesis	GO:0035162	FALSE	0.032994814	1.481554310395041	24	10	1	21031	GATA1
GO:BP	regulation of platelet-derived growth factor receptor signaling pathway	GO:0010640	FALSE	0.032994814	1.481554310395041	24	10	1	21031	SRC
GO:BP	positive regulation of protein processing	GO:0010954	FALSE	0.032994814	1.481554310395041	24	10	1	21031	SRC
GO:BP	regulation of DNA-binding transcription factor activity	GO:0051090	FALSE	0.033468466	1.475364198910687	353	10	2	21031	EP300,COPS5
GO:BP	regulation of anoikis	GO:2000209	FALSE	0.033803433195074395	1.4710391890135566	25	10	1	21031	SRC
GO:BP	myoblast proliferation	GO:0051450	TRUE	0.033803433195074395	1.4710391890135566	25	10	1	21031	SRC
GO:BP	skeletal muscle cell proliferation	GO:0014856	TRUE	0.033803433195074395	1.4710391890135566	25	10	1	21031	SRC
GO:BP	positive regulation of cell projection organization	GO:0031346	FALSE	0.033803433195074395	1.4710391890135566	357	10	2	21031	SRC,EP300
GO:BP	regulation of autophagy	GO:0010506	FALSE	0.033803433195074395	1.4710391890135566	357	10	2	21031	DAPK1,EP300
GO:BP	toll-like receptor 3 signaling pathway	GO:0034138	FALSE	0.033803433195074395	1.4710391890135566	25	10	1	21031	SRC
GO:BP	organic substance biosynthetic process	GO:1901576	FALSE	0.033846591	1.4704850697520822	10646	10	9	21031	DAPK1,SRC,EP300,COPS5,GATA1,HSPA8,PDHA1,CASP8,HNF4A
GO:BP	cellular response to gamma radiation	GO:0071480	TRUE	0.034302811	1.464670285766649	26	10	1	21031	H2AX
GO:BP	cell differentiation involved in embryonic placenta development	GO:0060706	FALSE	0.034302811	1.464670285766649	26	10	1	21031	CASP8
GO:BP	regulation of hippo signaling	GO:0035330	FALSE	0.034302811	1.464670285766649	26	10	1	21031	SRC
GO:BP	positive regulation of leukocyte degranulation	GO:0043302	FALSE	0.034302811	1.464670285766649	26	10	1	21031	GATA1
GO:BP	neurotrophin TRK receptor signaling pathway	GO:0048011	FALSE	0.034302811	1.464670285766649	26	10	1	21031	SRC
GO:BP	positive regulation of protein maturation	GO:1903319	FALSE	0.034302811	1.464670285766649	26	10	1	21031	SRC
GO:BP	cellular response to peptide	GO:1901653	FALSE	0.034302811	1.464670285766649	364	10	2	21031	SRC,HNF4A
GO:BP	uterus development	GO:0060065	FALSE	0.034302811	1.464670285766649	26	10	1	21031	SRC
GO:BP	growth hormone receptor signaling pathway	GO:0060396	FALSE	0.034302811	1.464670285766649	26	10	1	21031	HNF4A
GO:BP	positive regulation of cellular response to insulin stimulus	GO:1900078	FALSE	0.034302811	1.464670285766649	26	10	1	21031	SRC
GO:BP	integrin activation	GO:0033622	FALSE	0.034302811	1.464670285766649	26	10	1	21031	SRC
GO:BP	biosynthetic process	GO:0009058	FALSE	0.034532242	1.461775223	10704	10	9	21031	DAPK1,SRC,EP300,COPS5,GATA1,HSPA8,PDHA1,CASP8,HNF4A
GO:BP	N-terminal protein amino acid modification	GO:0031365	FALSE	0.034983569	1.456135884179347	27	10	1	21031	EP300
GO:BP	regulation of necroptotic process	GO:0060544	FALSE	0.034983569	1.456135884179347	27	10	1	21031	CASP8
GO:BP	intestinal epithelial cell differentiation	GO:0060575	FALSE	0.034983569	1.456135884179347	27	10	1	21031	SRC
GO:BP	cellular response to growth hormone stimulus	GO:0071378	FALSE	0.034983569	1.456135884179347	27	10	1	21031	HNF4A
GO:BP	protein refolding	GO:0042026	TRUE	0.034983569	1.456135884179347	27	10	1	21031	HSPA8
GO:BP	positive regulation of protein tyrosine kinase activity	GO:0061098	FALSE	0.034983569	1.456135884179347	27	10	1	21031	SRC
GO:BP	response to acidic pH	GO:0010447	FALSE	0.034983569	1.456135884179347	27	10	1	21031	SRC
GO:BP	tube development	GO:0035295	FALSE	0.034983569	1.456135884179347	1091	10	3	21031	SRC,EP300,CASP8
GO:BP	negative regulation of inflammatory response to antigenic stimulus	GO:0002862	FALSE	0.035917978482376836	1.444688114060804	28	10	1	21031	SRC
GO:BP	positive regulation of hydrolase activity	GO:0051345	FALSE	0.035917978482376836	1.444688114060804	378	10	2	21031	DAPK1,CASP8
GO:BP	response to gonadotropin	GO:0034698	FALSE	0.035917978482376836	1.444688114060804	28	10	1	21031	GATA1
GO:BP	negative regulation of biomineral tissue development	GO:0070168	FALSE	0.035917978482376836	1.444688114060804	28	10	1	21031	GATA1
GO:BP	regulation of osteoblast proliferation	GO:0033688	FALSE	0.035917978482376836	1.444688114060804	28	10	1	21031	GATA1
GO:BP	regulation of apoptotic signaling pathway	GO:2001233	FALSE	0.036373392	1.4392161938137722	382	10	2	21031	SRC,GATA1
GO:BP	organic cyclic compound metabolic process	GO:1901360	FALSE	0.036373392	1.4392161938137722	8525	10	8	21031	SRC,EP300,COPS5,GATA1,H2AX,HSPA8,PDHA1,HNF4A
GO:BP	negative regulation of telomere maintenance via telomere lengthening	GO:1904357	FALSE	0.036833807776488134	1.4337533826700148	29	10	1	21031	SRC
GO:BP	regulation of protein deacetylation	GO:0090311	FALSE	0.036833807776488134	1.4337533826700148	29	10	1	21031	EP300
GO:BP	protein neddylation	GO:0045116	FALSE	0.036833807776488134	1.4337533826700148	29	10	1	21031	COPS5
GO:BP	regulation of phosphate metabolic process	GO:0019220	FALSE	0.037639663	1.4243542776678981	1132	10	3	21031	SRC,EP300,GATA1
GO:BP	regulation of phosphorus metabolic process	GO:0051174	FALSE	0.037657391	1.4241497698795276	1133	10	3	21031	SRC,EP300,GATA1
GO:BP	positive regulation of erythrocyte differentiation	GO:0045648	FALSE	0.037705037	1.423600629903108	30	10	1	21031	GATA1
GO:BP	regulation of mast cell degranulation	GO:0043304	FALSE	0.037705037	1.423600629903108	30	10	1	21031	GATA1
GO:BP	regulation of androgen receptor signaling pathway	GO:0060765	FALSE	0.037705037	1.423600629903108	30	10	1	21031	EP300
GO:BP	response to oxidative stress	GO:0006979	FALSE	0.037705037	1.423600629903108	393	10	2	21031	DAPK1,SRC
GO:BP	regulation of DNA-templated transcription	GO:0006355	FALSE	0.038095896	1.4191218081306454	3446	10	5	21031	EP300,COPS5,GATA1,HSPA8,HNF4A
GO:BP	organic substance metabolic process	GO:0071704	FALSE	0.038218394	1.4177275660705746	13768	10	10	21031	DAPK1,SRC,EP300,COPS5,GATA1,H2AX,HSPA8,PDHA1,CASP8,HNF4A
GO:BP	regulation of endoplasmic reticulum unfolded protein response	GO:1900101	FALSE	0.038466133405610926	1.4149214665396173	31	10	1	21031	COPS5
GO:BP	chaperone cofactor-dependent protein refolding	GO:0051085	TRUE	0.038466133405610926	1.4149214665396173	31	10	1	21031	HSPA8
GO:BP	negative regulation of cell junction assembly	GO:1901889	FALSE	0.038466133405610926	1.4149214665396173	31	10	1	21031	SRC
GO:BP	negative regulation of DNA binding	GO:0043392	FALSE	0.038466133405610926	1.4149214665396173	31	10	1	21031	GATA1
GO:BP	regulation of RNA biosynthetic process	GO:2001141	FALSE	0.038504117	1.4144928324766188	3464	10	5	21031	EP300,COPS5,GATA1,HSPA8,HNF4A
GO:BP	positive regulation of transforming growth factor beta receptor signaling pathway	GO:0030511	FALSE	0.039035621	1.408538907055271	32	10	1	21031	EP300
GO:BP	positive regulation of cellular response to transforming growth factor beta stimulus	GO:1903846	FALSE	0.039035621	1.408538907055271	32	10	1	21031	EP300
GO:BP	regulation of programmed necrotic cell death	GO:0062098	FALSE	0.039035621	1.408538907055271	32	10	1	21031	CASP8
GO:BP	Fc receptor mediated stimulatory signaling pathway	GO:0002431	FALSE	0.039035621	1.408538907055271	32	10	1	21031	SRC
GO:BP	Fc-gamma receptor signaling pathway	GO:0038094	FALSE	0.039035621	1.408538907055271	32	10	1	21031	SRC
GO:BP	protein targeting to lysosome	GO:0006622	FALSE	0.039035621	1.408538907055271	32	10	1	21031	HSPA8
GO:BP	cellular response to interleukin-6	GO:0071354	FALSE	0.039035621	1.408538907055271	32	10	1	21031	SRC
GO:BP	face morphogenesis	GO:0060325	FALSE	0.039035621	1.408538907055271	32	10	1	21031	EP300
GO:BP	in utero embryonic development	GO:0001701	FALSE	0.039654314900319815	1.401709548940554	410	10	2	21031	GATA1,CASP8
GO:BP	mammary gland duct morphogenesis	GO:0060603	FALSE	0.039876965	1.3992779057168712	33	10	1	21031	SRC
GO:BP	osteoblast proliferation	GO:0033687	FALSE	0.039876965	1.3992779057168712	33	10	1	21031	GATA1
GO:BP	regulation of myeloid cell apoptotic process	GO:0033032	FALSE	0.039876965	1.3992779057168712	33	10	1	21031	GATA1
GO:BP	acetyl-CoA metabolic process	GO:0006084	FALSE	0.039876965	1.3992779057168712	33	10	1	21031	PDHA1
GO:BP	anatomical structure formation involved in morphogenesis	GO:0048646	FALSE	0.040384887	1.3937811254536774	1183	10	3	21031	EP300,GATA1,CASP8
GO:BP	protein localization to organelle	GO:0033365	FALSE	0.040402985	1.3935865431800358	1184	10	3	21031	SRC,EP300,HSPA8
GO:BP	forebrain development	GO:0030900	TRUE	0.040424721	1.3933529704881624	417	10	2	21031	SRC,H2AX
GO:BP	regulation of hemopoiesis	GO:1903706	FALSE	0.040534652	1.3921735489727995	418	10	2	21031	GATA1,CASP8
GO:BP	cellular response to angiotensin	GO:1904385	FALSE	0.040554733	1.3919584497063107	34	10	1	21031	SRC
GO:BP	positive regulation of gene expression	GO:0010628	FALSE	0.040554733	1.3919584497063107	1189	10	3	21031	SRC,EP300,CASP8
GO:BP	response to fluid shear stress	GO:0034405	FALSE	0.040554733	1.3919584497063107	34	10	1	21031	SRC
GO:BP	amide metabolic process	GO:0043603	FALSE	0.040881158	1.3884768141370512	1194	10	3	21031	DAPK1,COPS5,PDHA1
GO:BP	pyroptosis	GO:0070269	FALSE	0.041214996	1.384944740775624	35	10	1	21031	CASP8
GO:BP	regulation of NLRP3 inflammasome complex assembly	GO:1900225	FALSE	0.041214996	1.384944740775624	35	10	1	21031	HSPA8
GO:BP	regulation of intracellular estrogen receptor signaling pathway	GO:0033146	FALSE	0.041214996	1.384944740775624	35	10	1	21031	SRC
GO:BP	anoikis	GO:0043276	FALSE	0.041214996	1.384944740775624	35	10	1	21031	SRC
GO:BP	tricarboxylic acid cycle	GO:0006099	FALSE	0.041214996	1.384944740775624	35	10	1	21031	PDHA1
GO:BP	cellular response to fatty acid	GO:0071398	FALSE	0.041214996	1.384944740775624	35	10	1	21031	SRC
GO:BP	negative regulation of extrinsic apoptotic signaling pathway in absence of ligand	GO:2001240	FALSE	0.04141856	1.3828050082490098	36	10	1	21031	GATA1
GO:BP	regulation of transcription regulatory region DNA binding	GO:2000677	FALSE	0.04141856	1.3828050082490098	36	10	1	21031	GATA1
GO:BP	response to peptide hormone	GO:0043434	FALSE	0.04141856	1.3828050082490098	429	10	2	21031	SRC,HNF4A
GO:BP	response to radiation	GO:0009314	FALSE	0.04141856	1.3828050082490098	428	10	2	21031	EP300,H2AX
GO:BP	response to xenobiotic stimulus	GO:0009410	FALSE	0.04141856	1.3828050082490098	432	10	2	21031	SRC,HNF4A
GO:BP	negative regulation of DNA biosynthetic process	GO:2000279	FALSE	0.04141856	1.3828050082490098	36	10	1	21031	SRC
GO:BP	'de novo' post-translational protein folding	GO:0051084	FALSE	0.04141856	1.3828050082490098	36	10	1	21031	HSPA8
GO:BP	negative regulation of signal transduction in absence of ligand	GO:1901099	FALSE	0.04141856	1.3828050082490098	36	10	1	21031	GATA1
GO:BP	positive regulation of lamellipodium organization	GO:1902745	FALSE	0.04141856	1.3828050082490098	36	10	1	21031	SRC
GO:BP	homeostasis of number of cells within a tissue	GO:0048873	FALSE	0.04141856	1.3828050082490098	36	10	1	21031	GATA1
GO:BP	DNA-templated transcription	GO:0006351	FALSE	0.04141856	1.3828050082490098	3569	10	5	21031	EP300,COPS5,GATA1,HSPA8,HNF4A
GO:BP	negative regulation of cell-matrix adhesion	GO:0001953	FALSE	0.04141856	1.3828050082490098	36	10	1	21031	SRC
GO:BP	response to interleukin-6	GO:0070741	FALSE	0.04141856	1.3828050082490098	36	10	1	21031	SRC
GO:BP	epithelium development	GO:0060429	TRUE	0.042044547	1.3762903259959867	1225	10	3	21031	SRC,EP300,GATA1
GO:BP	RNA biosynthetic process	GO:0032774	FALSE	0.042044547	1.3762903259959867	3601	10	5	21031	EP300,COPS5,GATA1,HSPA8,HNF4A
GO:BP	foam cell differentiation	GO:0090077	FALSE	0.042044547	1.3762903259959867	37	10	1	21031	EP300
GO:BP	macrophage derived foam cell differentiation	GO:0010742	TRUE	0.042044547	1.3762903259959867	37	10	1	21031	EP300
GO:BP	regulation of catalytic activity	GO:0050790	FALSE	0.042044547	1.3762903259959867	1227	10	3	21031	DAPK1,SRC,CASP8
GO:BP	transcription initiation-coupled chromatin remodeling	GO:0045815	FALSE	0.042044547	1.3762903259959867	37	10	1	21031	EP300
GO:BP	negative regulation of telomere maintenance	GO:0032205	FALSE	0.042044547	1.3762903259959867	37	10	1	21031	SRC
GO:BP	NLRP3 inflammasome complex assembly	GO:0044546	FALSE	0.042728115	1.3692862692991696	38	10	1	21031	HSPA8
GO:BP	acylglycerol homeostasis	GO:0055090	FALSE	0.042728115	1.3692862692991696	38	10	1	21031	HNF4A
GO:BP	positive regulation of vascular associated smooth muscle cell proliferation	GO:1904707	TRUE	0.042728115	1.3692862692991696	38	10	1	21031	SRC
GO:BP	regulation of inflammasome-mediated signaling pathway	GO:0141085	FALSE	0.042728115	1.3692862692991696	38	10	1	21031	HSPA8
GO:BP	head morphogenesis	GO:0060323	FALSE	0.042728115	1.3692862692991696	38	10	1	21031	EP300
GO:BP	triglyceride homeostasis	GO:0070328	TRUE	0.042728115	1.3692862692991696	38	10	1	21031	HNF4A
GO:BP	response to mineralocorticoid	GO:0051385	TRUE	0.043397306	1.362537226868743	39	10	1	21031	SRC
GO:BP	positive regulation of smooth muscle cell migration	GO:0014911	TRUE	0.043397306	1.362537226868743	39	10	1	21031	SRC
GO:BP	response to tumor cell	GO:0002347	FALSE	0.043397306	1.362537226868743	39	10	1	21031	DAPK1
GO:BP	positive regulation of gene expression, epigenetic	GO:0141137	FALSE	0.043397306	1.362537226868743	39	10	1	21031	EP300
GO:BP	negative regulation of ossification	GO:0030279	FALSE	0.043397306	1.362537226868743	39	10	1	21031	GATA1
GO:BP	response to angiotensin	GO:1990776	FALSE	0.043397306	1.362537226868743	39	10	1	21031	SRC
GO:BP	response to growth hormone	GO:0060416	FALSE	0.043905222799770376	1.3574838146507082	40	10	1	21031	HNF4A
GO:BP	regulation of heart rate by cardiac conduction	GO:0086091	TRUE	0.043905222799770376	1.3574838146507082	40	10	1	21031	SRC
GO:BP	myeloid cell apoptotic process	GO:0033028	FALSE	0.043905222799770376	1.3574838146507082	40	10	1	21031	GATA1
GO:BP	neurotrophin signaling pathway	GO:0038179	FALSE	0.043905222799770376	1.3574838146507082	40	10	1	21031	SRC
GO:BP	canonical inflammasome complex assembly	GO:0140632	FALSE	0.043905222799770376	1.3574838146507082	40	10	1	21031	HSPA8
GO:BP	response to progesterone	GO:0032570	FALSE	0.043905222799770376	1.3574838146507082	40	10	1	21031	SRC
GO:BP	'de novo' protein folding	GO:0006458	FALSE	0.043905222799770376	1.3574838146507082	40	10	1	21031	HSPA8
GO:BP	regulation of neurotransmitter receptor activity	GO:0099601	FALSE	0.043905222799770376	1.3574838146507082	40	10	1	21031	DAPK1
GO:BP	organic substance transport	GO:0071702	FALSE	0.044092285	1.355637395209944	2358	10	4	21031	SRC,EP300,HSPA8,HNF4A
GO:BP	embryonic organ development	GO:0048568	FALSE	0.044618717666030455	1.350482915	463	10	2	21031	GATA1,CASP8
GO:BP	necroptotic process	GO:0070266	FALSE	0.044618717666030455	1.350482915	41	10	1	21031	CASP8
GO:BP	positive regulation of glucose metabolic process	GO:0010907	FALSE	0.044618717666030455	1.350482915	41	10	1	21031	SRC
GO:BP	positive regulation of protein import into nucleus	GO:0042307	FALSE	0.044618717666030455	1.350482915	41	10	1	21031	EP300
GO:BP	granulocyte differentiation	GO:0030851	FALSE	0.044618717666030455	1.350482915	41	10	1	21031	GATA1
GO:BP	erythrocyte development	GO:0048821	FALSE	0.04532288	1.3436824991994962	42	10	1	21031	GATA1
GO:BP	regulation of glycoprotein biosynthetic process	GO:0010559	FALSE	0.04532288	1.3436824991994962	42	10	1	21031	GATA1
GO:BP	early endosome to late endosome transport	GO:0045022	FALSE	0.04532288	1.3436824991994962	42	10	1	21031	SRC
GO:BP	response to pH	GO:0009268	FALSE	0.04532288	1.3436824991994962	42	10	1	21031	SRC
GO:BP	protein deacetylation	GO:0006476	FALSE	0.046164299	1.3356937535833842	43	10	1	21031	EP300
GO:BP	regulation of inflammatory response to antigenic stimulus	GO:0002861	FALSE	0.046164299	1.3356937535833842	43	10	1	21031	SRC
GO:BP	inflammasome-mediated signaling pathway	GO:0141084	FALSE	0.046164299	1.3356937535833842	43	10	1	21031	HSPA8
GO:BP	metabolic process	GO:0008152	FALSE	0.046703246891203774	1.330652925474242	14261	10	10	21031	DAPK1,SRC,EP300,COPS5,GATA1,H2AX,HSPA8,PDHA1,CASP8,HNF4A
GO:BP	behavioral defense response	GO:0002209	FALSE	0.046844454	1.3293418194791282	44	10	1	21031	EP300
GO:BP	hippo signaling	GO:0035329	FALSE	0.046844454	1.3293418194791282	44	10	1	21031	SRC
GO:BP	regulation of erythrocyte differentiation	GO:0045646	FALSE	0.046844454	1.3293418194791282	44	10	1	21031	GATA1
GO:BP	dendritic cell differentiation	GO:0097028	FALSE	0.046844454	1.3293418194791282	44	10	1	21031	GATA1
GO:BP	regulation of RNA metabolic process	GO:0051252	FALSE	0.046866901033188836	1.3291337622613304	3763	10	5	21031	EP300,COPS5,GATA1,HSPA8,HNF4A
GO:BP	regulation of cellular component organization	GO:0051128	FALSE	0.047029505	1.3276295967405822	2425	10	4	21031	SRC,EP300,HSPA8,HNF4A
GO:BP	establishment of organelle localization	GO:0051656	FALSE	0.047313748	1.3250126485573168	486	10	2	21031	COPS5,GATA1
GO:BP	positive regulation of regulated secretory pathway	GO:1903307	FALSE	0.047313748	1.3250126485573168	45	10	1	21031	GATA1
GO:BP	response to electrical stimulus	GO:0051602	FALSE	0.047313748	1.3250126485573168	45	10	1	21031	SRC
GO:BP	mononuclear cell differentiation	GO:1903131	FALSE	0.047313748	1.3250126485573168	484	10	2	21031	EP300,GATA1
GO:BP	regulation of membrane depolarization	GO:0003254	FALSE	0.047313748	1.3250126485573168	45	10	1	21031	SRC
GO:BP	regulation of bone resorption	GO:0045124	FALSE	0.047313748	1.3250126485573168	45	10	1	21031	SRC
GO:BP	positive regulation of protein localization	GO:1903829	FALSE	0.047860709	1.3200208761242966	490	10	2	21031	SRC,EP300
GO:BP	positive regulation of cytokine production	GO:0001819	FALSE	0.047860709	1.3200208761242966	490	10	2	21031	SRC,CASP8
GO:BP	positive regulation of developmental process	GO:0051094	FALSE	0.047860709	1.3200208761242966	1328	10	3	21031	SRC,GATA1,CASP8
GO:BP	endolysosomal toll-like receptor signaling pathway	GO:0140894	FALSE	0.047941083353615827	1.3192921561767654	46	10	1	21031	SRC
GO:BP	regulation of extrinsic apoptotic signaling pathway in absence of ligand	GO:2001239	FALSE	0.047941083353615827	1.3192921561767654	46	10	1	21031	GATA1
GO:BP	regulation of developmental process	GO:0050793	FALSE	0.048105212133594026	1.3178078658668049	2455	10	4	21031	SRC,GATA1,CASP8,HNF4A
GO:BP	mammary gland morphogenesis	GO:0060443	FALSE	0.048131098	1.317574232	47	10	1	21031	SRC
GO:BP	vesicle-mediated transport between endosomal compartments	GO:0098927	FALSE	0.048131098	1.317574232	47	10	1	21031	SRC
GO:BP	thioester biosynthetic process	GO:0035384	FALSE	0.048131098	1.317574232	47	10	1	21031	PDHA1
GO:BP	regulation of glycoprotein metabolic process	GO:1903018	FALSE	0.048131098	1.317574232	47	10	1	21031	GATA1
GO:BP	regulation of telomerase activity	GO:0051972	FALSE	0.048131098	1.317574232	47	10	1	21031	SRC
GO:BP	intrinsic apoptotic signaling pathway in response to DNA damage by p53 class mediator	GO:0042771	TRUE	0.048131098	1.317574232	47	10	1	21031	EP300
GO:BP	labyrinthine layer development	GO:0060711	FALSE	0.048131098	1.317574232	47	10	1	21031	CASP8
GO:BP	negative regulation of immune system process	GO:0002683	FALSE	0.048131098	1.317574232	495	10	2	21031	SRC,HSPA8
GO:BP	acyl-CoA biosynthetic process	GO:0071616	FALSE	0.048131098	1.317574232	47	10	1	21031	PDHA1
GO:BP	protein targeting to vacuole	GO:0006623	FALSE	0.048131098	1.317574232	47	10	1	21031	HSPA8
GO:BP	cytokine-mediated signaling pathway	GO:0019221	FALSE	0.04839848	1.315168279907448	499	10	2	21031	SRC,CASP8
GO:BP	protein phosphorylation	GO:0006468	FALSE	0.048446274670252344	1.3147396128826856	1346	10	3	21031	DAPK1,SRC,GATA1
GO:BP	regulation of protein tyrosine kinase activity	GO:0061097	FALSE	0.048612961	1.3132479294484634	48	10	1	21031	SRC
GO:BP	regulation of leukocyte degranulation	GO:0043300	FALSE	0.048612961	1.3132479294484634	48	10	1	21031	GATA1
GO:BP	negative regulation of cytoplasmic pattern recognition receptor signaling pathway	GO:0039532	FALSE	0.048612961	1.3132479294484634	48	10	1	21031	HSPA8
GO:BP	positive regulation of Notch signaling pathway	GO:0045747	TRUE	0.048612961	1.3132479294484634	48	10	1	21031	SRC
GO:BP	T cell costimulation	GO:0031295	FALSE	0.048612961	1.3132479294484634	48	10	1	21031	SRC
GO:BP	gene expression	GO:0010467	FALSE	0.049109204548064854	1.3088371003457704	9214	10	8	21031	DAPK1,SRC,EP300,COPS5,GATA1,HSPA8,CASP8,HNF4A
GO:BP	regulation of gluconeogenesis	GO:0006111	FALSE	0.049234647	1.3077291681518406	49	10	1	21031	EP300
GO:BP	negative regulation of cysteine-type endopeptidase activity involved in apoptotic process	GO:0043154	FALSE	0.049234647	1.3077291681518406	49	10	1	21031	SRC
GO:BP	regulation of vascular permeability	GO:0043114	FALSE	0.049234647	1.3077291681518406	49	10	1	21031	SRC
GO:BP	positive regulation of receptor signaling pathway via JAK-STAT	GO:0046427	TRUE	0.049234647	1.3077291681518406	49	10	1	21031	EP300
GO:BP	response to peptide	GO:1901652	FALSE	0.049672266	1.3038860307022184	511	10	2	21031	SRC,HNF4A
GO:BP	ovulation cycle process	GO:0022602	FALSE	0.049770694	1.3030263042997787	50	10	1	21031	SRC
GO:BP	positive regulation of dephosphorylation	GO:0035306	TRUE	0.049770694	1.3030263042997787	50	10	1	21031	SRC
GO:BP	body morphogenesis	GO:0010171	FALSE	0.049770694	1.3030263042997787	50	10	1	21031	EP300
GO:BP	lymphocyte costimulation	GO:0031294	FALSE	0.049770694	1.3030263042997787	50	10	1	21031	SRC
GO:BP	intracellular transport	GO:0046907	FALSE	0.049770694	1.3030263042997787	1371	10	3	21031	SRC,EP300,HSPA8
GO:BP	generation of precursor metabolites and energy	GO:0006091	FALSE	0.049943588	1.301520260343182	515	10	2	21031	EP300,PDHA1
GO:CC	intracellular non-membrane-bounded organelle	GO:0043232	TRUE	0.000530592	3.2752393589869513	6591	10	10	22097	DAPK1,SRC,EP300,COPS5,GATA1,H2AX,HSPA8,PDHA1,CASP8,HNF4A
GO:CC	non-membrane-bounded organelle	GO:0043228	FALSE	0.000530592	3.2752393589869513	6592	10	10	22097	DAPK1,SRC,EP300,COPS5,GATA1,H2AX,HSPA8,PDHA1,CASP8,HNF4A
GO:CC	nuclear lumen	GO:0031981	TRUE	0.00186413	2.7295236907012823	5521	10	9	22097	SRC,EP300,COPS5,GATA1,H2AX,HSPA8,PDHA1,CASP8,HNF4A
GO:CC	nucleoplasm	GO:0005654	FALSE	0.002609708	2.5834080760870544	4220	10	8	22097	SRC,EP300,COPS5,GATA1,H2AX,HSPA8,CASP8,HNF4A
GO:CC	intracellular organelle lumen	GO:0070013	FALSE	0.004051347	2.392400520222558	6657	10	9	22097	SRC,EP300,COPS5,GATA1,H2AX,HSPA8,PDHA1,CASP8,HNF4A
GO:CC	membrane-enclosed lumen	GO:0031974	FALSE	0.004051347	2.392400520222558	6657	10	9	22097	SRC,EP300,COPS5,GATA1,H2AX,HSPA8,PDHA1,CASP8,HNF4A
GO:CC	organelle lumen	GO:0043233	FALSE	0.004051347	2.392400520222558	6657	10	9	22097	SRC,EP300,COPS5,GATA1,H2AX,HSPA8,PDHA1,CASP8,HNF4A
GO:CC	chromatin	GO:0000785	FALSE	0.00417705	2.3791303002777076	1368	10	5	22097	EP300,COPS5,GATA1,H2AX,HNF4A
GO:CC	protein-DNA complex	GO:0032993	FALSE	0.004670565	2.3306305566855965	1436	10	5	22097	EP300,COPS5,GATA1,H2AX,HNF4A
GO:CC	nucleus	GO:0005634	FALSE	0.007390327	2.131336346979018	10074	10	10	22097	DAPK1,SRC,EP300,COPS5,GATA1,H2AX,HSPA8,PDHA1,CASP8,HNF4A
GO:CC	DAPK1-calmodulin complex	GO:1990722	TRUE	0.007857916	2.104692633592249	1	10	1	22097	DAPK1
GO:CC	chromosome	GO:0005694	FALSE	0.013466410215159591	1.8707481601438272	1949	10	5	22097	EP300,COPS5,GATA1,H2AX,HNF4A
GO:CC	lumenal side of lysosomal membrane	GO:0098575	TRUE	0.013466410215159591	1.8707481601438272	2	10	1	22097	HSPA8
GO:CC	protein-containing complex	GO:0032991	FALSE	0.017907171968804918	1.746972995687573	8588	10	9	22097	DAPK1,EP300,COPS5,GATA1,H2AX,HSPA8,PDHA1,CASP8,HNF4A
GO:CC	CD95 death-inducing signaling complex	GO:0031265	TRUE	0.028783032637264745	1.5408634498628133	6	10	1	22097	CASP8
GO:CC	postsynapse	GO:0098794	TRUE	0.028783032637264745	1.5408634498628133	650	10	3	22097	DAPK1,SRC,HSPA8
GO:CC	dendritic filopodium	GO:1902737	TRUE	0.028783032637264745	1.5408634498628133	5	10	1	22097	SRC
GO:CC	ripoptosome	GO:0097342	FALSE	0.028783032637264745	1.5408634498628133	6	10	1	22097	CASP8
GO:CC	synapse	GO:0045202	FALSE	0.029602476984306618	1.5286719478732025	1468	10	4	22097	DAPK1,SRC,COPS5,HSPA8
GO:CC	clathrin-sculpted gamma-aminobutyric acid transport vesicle	GO:0061200	TRUE	0.030022239	1.5225569194730486	8	10	1	22097	HSPA8
GO:CC	mitochondrial pyruvate dehydrogenase complex	GO:0005967	TRUE	0.030022239	1.5225569194730486	8	10	1	22097	PDHA1
GO:CC	clathrin-sculpted gamma-aminobutyric acid transport vesicle membrane	GO:0061202	FALSE	0.030022239	1.5225569194730486	8	10	1	22097	HSPA8
GO:CC	pyruvate dehydrogenase complex	GO:0045254	FALSE	0.030022239	1.5225569194730486	8	10	1	22097	PDHA1
GO:CC	dendritic growth cone	GO:0044294	TRUE	0.031066690991398603	1.5077050023197782	9	10	1	22097	SRC
GO:CC	death-inducing signaling complex	GO:0031264	FALSE	0.031066690991398603	1.5077050023197782	9	10	1	22097	CASP8
GO:CC	clathrin-sculpted vesicle	GO:0060198	FALSE	0.037471315080073266	1.4263010647925956	12	10	1	22097	HSPA8
GO:CC	catalytic complex	GO:1902494	FALSE	0.037471315080073266	1.4263010647925956	1776	10	4	22097	DAPK1,EP300,PDHA1,CASP8
GO:CC	Prp19 complex	GO:0000974	FALSE	0.037471315080073266	1.4263010647925956	13	10	1	22097	HSPA8
GO:CC	postsynaptic cytosol	GO:0099524	FALSE	0.037471315080073266	1.4263010647925956	13	10	1	22097	HSPA8
GO:CC	presynaptic cytosol	GO:0099523	FALSE	0.037471315080073266	1.4263010647925956	13	10	1	22097	HSPA8
GO:CC	dendrite terminus	GO:0044292	FALSE	0.038932897	1.4096832742917245	14	10	1	22097	SRC
GO:CC	XY body	GO:0001741	TRUE	0.039177731945879556	1.406960709533223	15	10	1	22097	H2AX
GO:CC	distal axon	GO:0150034	TRUE	0.039177731945879556	1.406960709533223	279	10	2	22097	SRC,HSPA8
GO:CC	eukaryotic translation initiation factor 3 complex	GO:0005852	FALSE	0.040552219	1.3919853723263984	16	10	1	22097	COPS5
GO:CC	postsynaptic specialization, intracellular component	GO:0099091	FALSE	0.041847164	1.3783339667942116	17	10	1	22097	SRC
GO:CC	cytosolic region	GO:0099522	FALSE	0.047835185	1.3202525464841222	20	10	1	22097	HSPA8
KEGG	Tuberculosis	KEGG:05152	FALSE	0.014783179	1.8302321609099956	175	8	3	8484	SRC,EP300,CASP8
KEGG	Hepatitis B	KEGG:05161	FALSE	0.014783179	1.8302321609099956	162	8	3	8484	SRC,EP300,CASP8
KEGG	Kaposi sarcoma-associated herpesvirus infection	KEGG:05167	FALSE	0.014783179	1.8302321609099956	194	8	3	8484	SRC,EP300,CASP8
KEGG	Viral carcinogenesis	KEGG:05203	FALSE	0.014783179	1.8302321609099956	201	8	3	8484	SRC,EP300,CASP8
KEGG	Bladder cancer	KEGG:05219	FALSE	0.014783179	1.8302321609099956	41	8	2	8484	DAPK1,SRC
KEGG	Lipid and atherosclerosis	KEGG:05417	FALSE	0.014794716689898388	1.8298933469069887	214	8	3	8484	SRC,HSPA8,CASP8
KEGG	Legionellosis	KEGG:05134	FALSE	0.018356188	1.7362175118035277	56	8	2	8484	HSPA8,CASP8
KEGG	C-type lectin receptor signaling pathway	KEGG:04625	FALSE	0.039913185	1.3988836126973212	104	8	2	8484	SRC,CASP8
KEGG	Adherens junction	KEGG:04520	FALSE	0.039913185	1.3988836126973212	93	8	2	8484	SRC,EP300
KEGG	HIF-1 signaling pathway	KEGG:04066	FALSE	0.039913185	1.3988836126973212	109	8	2	8484	EP300,PDHA1
KEGG	Toxoplasmosis	KEGG:05145	FALSE	0.039913185	1.3988836126973212	108	8	2	8484	HSPA8,CASP8
KEGG	Glucagon signaling pathway	KEGG:04922	FALSE	0.039913185	1.3988836126973212	107	8	2	8484	EP300,PDHA1
KEGG	Thyroid hormone signaling pathway	KEGG:04919	FALSE	0.045186057	1.3449955493846615	121	8	2	8484	SRC,EP300
REAC	Transcriptional regulation by RUNX1	REAC:R-HSA-8878171	FALSE	0.008134983	2.0896433275924235	234	10	4	10842	SRC,EP300,GATA1,H2AX
REAC	Signaling by Nuclear Receptors	REAC:R-HSA-9006931	FALSE	0.008134983	2.0896433275924235	290	10	4	10842	SRC,EP300,H2AX,PDHA1
REAC	RUNX1 regulates genes involved in megakaryocyte differentiation and platelet function	REAC:R-HSA-8936459	FALSE	0.008134983	2.0896433275924235	95	10	3	10842	EP300,GATA1,H2AX
REAC	Attenuation phase	REAC:R-HSA-3371568	FALSE	0.008134983	2.0896433275924235	14	10	2	10842	EP300,HSPA8
REAC	HSF1-dependent transactivation	REAC:R-HSA-3371571	FALSE	0.013286932863248016	1.8765752594107652	24	10	2	10842	EP300,HSPA8
REAC	Caspase activation via extrinsic apoptotic signalling pathway	REAC:R-HSA-5357769	FALSE	0.013286932863248016	1.8765752594107652	25	10	2	10842	DAPK1,CASP8
REAC	ESR-mediated signaling	REAC:R-HSA-8939211	FALSE	0.041653555400581355	1.3803479228297628	216	10	3	10842	SRC,EP300,H2AX
REAC	Regulation of RUNX3 expression and activity	REAC:R-HSA-8941858	FALSE	0.041653555400581355	1.3803479228297628	54	10	2	10842	SRC,EP300
REAC	Formation of TC-NER Pre-Incision Complex	REAC:R-HSA-6781823	FALSE	0.041653555400581355	1.3803479228297628	52	10	2	10842	EP300,COPS5
WP	Notch signaling pathway	WP:WP61	FALSE	0.031848819963155264	1.4969066541601554	52	10	2	8286	SRC,EP300
WP	Aryl hydrocarbon receptor pathway	WP:WP2873	FALSE	0.031848819963155264	1.4969066541601554	45	10	2	8286	SRC,EP300
WP	IL 18 signaling pathway	WP:WP4754	FALSE	0.031848819963155264	1.4969066541601554	56	10	2	8286	GATA1,CASP8
WP	Bladder cancer	WP:WP2828	FALSE	0.031848819963155264	1.4969066541601554	40	10	2	8286	DAPK1,SRC
WP	Netrin UNC5B signaling pathway	WP:WP4747	FALSE	0.031848819963155264	1.4969066541601554	52	10	2	8286	DAPK1,SRC
WP	Hepatitis B infection	WP:WP4666	FALSE	0.031848819963155264	1.4969066541601554	151	10	3	8286	SRC,EP300,CASP8
WP	TGF beta signaling pathway	WP:WP366	FALSE	0.031848819963155264	1.4969066541601554	131	10	3	8286	SRC,EP300,COPS5
WP	Aryl hydrocarbon receptor pathway	WP:WP2586	FALSE	0.031848819963155264	1.4969066541601554	46	10	2	8286	SRC,EP300
WP	Kit receptor signaling pathway	WP:WP304	FALSE	0.031848819963155264	1.4969066541601554	53	10	2	8286	SRC,EP300
WP	miRNA regulation of DNA damage response	WP:WP1530	FALSE	0.034558507	1.4614450250369444	73	10	2	8286	H2AX,CASP8
WP	AGE RAGE pathway	WP:WP2324	FALSE	0.034558507	1.4614450250369444	66	10	2	8286	SRC,CASP8
WP	Parkin ubiquitin proteasomal system pathway	WP:WP2359	FALSE	0.034558507	1.4614450250369444	71	10	2	8286	HSPA8,CASP8
WP	SARS CoV 2 innate immunity evasion and cell specific immune response	WP:WP5039	FALSE	0.034558507	1.4614450250369444	66	10	2	8286	EP300,CASP8
WP	DNA damage response	WP:WP707	FALSE	0.034558507	1.4614450250369444	69	10	2	8286	H2AX,CASP8
WP	Androgen receptor signaling pathway	WP:WP138	FALSE	0.038363509	1.416081671870569	85	10	2	8286	SRC,EP300
WP	Acute viral myocarditis	WP:WP4298	FALSE	0.038363509	1.416081671870569	85	10	2	8286	SRC,CASP8
WP	Glioblastoma signaling pathways	WP:WP2261	FALSE	0.038363509	1.416081671870569	82	10	2	8286	SRC,EP300
CORUM	DISC complex (FAS, FADD, CASP8)	CORUM:5473	FALSE	0.006202003	2.207468038511579	2	4	1	3383	CASP8
CORUM	AML1-HIPK2-p300 complex	CORUM:7328	FALSE	0.006202003	2.207468038511579	3	4	1	3383	EP300
CORUM	BAR-BCL2-CASP8 complex	CORUM:1062	FALSE	0.006202003	2.207468038511579	2	4	1	3383	CASP8
CORUM	LRRK2-FADD-CASP8 complex	CORUM:5991	FALSE	0.006202003	2.207468038511579	3	4	1	3383	CASP8
CORUM	Death induced signaling complex II (FADD, CASP8, CFLAR), cytosolic, CD95L induced	CORUM:5798	FALSE	0.006202003	2.207468038511579	3	4	1	3383	CASP8
CORUM	RIPK1-FADD-caspase-8 complex	CORUM:6414	FALSE	0.006202003	2.207468038511579	3	4	1	3383	CASP8
CORUM	Estrogen receptor complex (ESR1, EP300, NCOA1)	CORUM:6502	FALSE	0.006202003	2.207468038511579	3	4	1	3383	EP300
CORUM	HNF4A-SUB1 complex	CORUM:1028	FALSE	0.006202003	2.207468038511579	2	4	1	3383	HNF4A
CORUM	Sox4-beta-catenin-p300 complex	CORUM:6354	FALSE	0.006202003	2.207468038511579	3	4	1	3383	EP300
CORUM	p33ING1b-p300 complex	CORUM:1158	FALSE	0.006202003	2.207468038511579	2	4	1	3383	EP300
CORUM	DISC complex (FAS, FADD, CASP8)	CORUM:5860	FALSE	0.006202003	2.207468038511579	2	4	1	3383	CASP8
CORUM	p300-SMAD1-STAT3 complex	CORUM:1521	FALSE	0.006202003	2.207468038511579	3	4	1	3383	EP300
CORUM	p300-CBP-p270 complex	CORUM:571	FALSE	0.006202003	2.207468038511579	3	4	1	3383	EP300
CORUM	TCF4-CTNNB1-EP300 complex	CORUM:5261	FALSE	0.006202003	2.207468038511579	2	4	1	3383	EP300
CORUM	PIAS3-SMAD3-P300 complex	CORUM:1831	FALSE	0.006202003	2.207468038511579	3	4	1	3383	EP300
CORUM	MRIT complex	CORUM:5749	FALSE	0.006202003	2.207468038511579	3	4	1	3383	CASP8
CORUM	FAS-FADD-CASP8-CASP10 complex	CORUM:5859	FALSE	0.006202003	2.207468038511579	3	4	1	3383	CASP8
CORUM	EGR-EP300 complex	CORUM:5375	FALSE	0.006202003	2.207468038511579	2	4	1	3383	EP300
CORUM	DISC complex (CD95, FADD, CASP8)	CORUM:5808	FALSE	0.006202003	2.207468038511579	2	4	1	3383	CASP8
CORUM	DISC complex (FAS, FADD, CASP8)	CORUM:5800	FALSE	0.006202003	2.207468038511579	2	4	1	3383	CASP8
CORUM	DISC complex (FAS, FADD, CASP8, CFLAR), membrane-associated, CD95L induced	CORUM:5799	FALSE	0.006202003	2.207468038511579	3	4	1	3383	CASP8
CORUM	SMAD1-P300 complex	CORUM:2642	FALSE	0.006202003	2.207468038511579	2	4	1	3383	EP300
CORUM	ING1-p300-PCNA complex	CORUM:1160	FALSE	0.006202003	2.207468038511579	2	4	1	3383	EP300
CORUM	p300-MDM2-p53 protein complex	CORUM:98	FALSE	0.006202003	2.207468038511579	3	4	1	3383	EP300
CORUM	CASP8-FADD-MALT1-BCL10 complex	CORUM:2054	FALSE	0.007084859	2.1496687734717606	4	4	1	3383	CASP8
CORUM	Multisubunit ACTR coactivator complex	CORUM:4	FALSE	0.007084859	2.1496687734717606	4	4	1	3383	EP300
CORUM	EP300-KAT2B-TBX5-WWTR1 complex	CORUM:6653	FALSE	0.007084859	2.1496687734717606	4	4	1	3383	EP300
CORUM	TCF4-CTNNB1-SUMO1-EP300-HADAC6 complex	CORUM:5260	FALSE	0.007084859	2.1496687734717606	4	4	1	3383	EP300
CORUM	pRb2/p130-multimolecular complex (RB2, E2F5, HDAC1, SUV39H1, P300)	CORUM:1471	FALSE	0.007995486	2.0971551143551164	5	4	1	3383	EP300
CORUM	HES1 promoter corepressor complex	CORUM:2638	FALSE	0.007995486	2.0971551143551164	5	4	1	3383	EP300
CORUM	CASP8-CHUK-IKBKB-MALT1-BCL10 complex	CORUM:2055	FALSE	0.007995486	2.0971551143551164	5	4	1	3383	CASP8
CORUM	RBL2 complex (E2F4, E2F5, HDAC1, SUV39H1, P300, RBL2)	CORUM:5118	FALSE	0.00929063	2.031954853645491	6	4	1	3383	EP300
CORUM	p300-CBP-p270-SWI/SNF complex	CORUM:570	FALSE	0.010505948416853705	1.9785647358697456	7	4	1	3383	EP300
CORUM	COP9 signalosome complex	CORUM:2174	FALSE	0.011648486862575025	1.933730485789367	8	4	1	3383	COPS5
CORUM	CNS-P53 complex	CORUM:2179	FALSE	0.012724484006494707	1.895359819810505	9	4	1	3383	COPS5
CORUM	CSA complex	CORUM:727	FALSE	0.015205619202509419	1.8179958898402995	12	4	1	3383	COPS5
CORUM	DDB2 complex	CORUM:726	FALSE	0.015205619202509419	1.8179958898402995	12	4	1	3383	COPS5
CORUM	HES1 promoter-Notch enhancer complex	CORUM:2639	FALSE	0.015205619202509419	1.8179958898402995	12	4	1	3383	EP300
CORUM	CSA-POLIIa complex	CORUM:728	FALSE	0.015205619202509419	1.8179958898402995	12	4	1	3383	COPS5
CORUM	ESR1-TRAP/Mediator coactivator-complex	CORUM:7581	FALSE	0.020445070295187457	1.6894113918956792	17	4	1	3383	EP300
CORUM	ESR2-TRAP/Mediator coactivator complex	CORUM:7582	FALSE	0.020445070295187457	1.6894113918956792	17	4	1	3383	EP300
HP	Digestive system neoplasm	HP:0034930	FALSE	0.003307523	2.480497159831326	313	6	5	4958	SRC,EP300,GATA1,CASP8,HNF4A
HP	Neoplasm of the gastrointestinal tract	HP:0007378	FALSE	0.003307523	2.480497159831326	313	6	5	4958	SRC,EP300,GATA1,CASP8,HNF4A
HP	Malignant gastrointestinal tract tumors	HP:0006749	FALSE	0.019232175	1.7159716090201127	75	6	3	4958	SRC,EP300,GATA1
HP	Gastrointestinal carcinoma	HP:0002672	FALSE	0.019232175	1.7159716090201127	75	6	3	4958	SRC,EP300,GATA1
