# Supplementary material for: A multimodal vision knowledge graph of cardiovascular disease
Source: Nat Cardiovasc Res. 2025 Dec 29;5(1):18–33. doi: 10.1038/s44161-025-00757-4 (PMC12811117; doi:10.1038/s44161-025-00757-4)
Supplement: Supplementary file 6 — Single Excel file that has all the supplementary tables. [file 44161_2025_757_MOESM6_ESM.xlsx]

## Sheet: Supplementary Table 1
Disease	ICD-10 code	ICD-9 code
Heart failure	I11.0, I13.0, I13.2, I50	428
Atrial fibrillation	I48.0, I48.1, I48.2, I48.3, I48.4, I48.9	4273
Myocardial infarction	I21, I22, I23	4109, 4129 410, 411, 412
Hypertrophic cardiomyopathy	I42.1, I42.2	4251
Dilated cardiomyopathy	I42.0, I42.6, I42.7	4254, 4255

## Sheet: Supplementary Table 2
Baseline characteristics	Healthy (n=5,304)	AF (n=2,153)	MI (n=1,414)	HF (n=602)	HCM (n=56)	DCM (n=55)
Sex Males(%)	1747(32.93%)	1494(69.39%)	1123 (79.42%)	441 (73.26%)	43 (76.79%)	45 (81.82%)
Ethnicity White(%)	4650 (87.67%)	2107 (97.86%)	1361 (96.25%)	588 (97.67%)	55 (98.21%)	54 (98.18%)
Age at time of MRI (years) Median[Q1;Q3]	61.0 [55.25; 67.0]	70.0 [65.0; 74.0]	69.0 [64.0; 73.0]	71.0 [66.0; 74.0]	67.0 [62.75; 71.0]	69.0 [63.0; 72.0]
Body Mass Index (kg/m^2) Median[Q1;Q3]	23.67 [21.83; 25.71]	26.31 [23.89; 29.39]	26.78 [24.34; 29.68]	26.67 [24.23; 30.1]	25.92 [24.19; 28.54]	26.83 [25.07; 28.83]
Body Surface Area (m^2) Median[Q1;Q3]	1.77 [1.65; 1.92]	1.97 [1.81; 2.12]	1.96 [1.82; 2.1]	1.97 [1.82; 2.13]	1.95 [1.79; 2.07]	2.04 [1.87; 2.13]
CMR	Median[Q1;Q3]	Median[Q1;Q3]	Median[Q1;Q3]	Median[Q1;Q3]	Median[Q1;Q3]	Median[Q1;Q3]
Left ventricle end systolic volume (ml)	31.07[26.62;36.41]	33.6[27.75;41.24]	34.77[28.48;43.15]	38.55[29.92;50.25]	35.47[28.54;42.46]	49.67[40.72;62.56]
Left ventricle end diastolic volume (ml)	78.57[70.4;87.33]	79.76[69.56;90.04]	81.85[71.76;93.8]	83.47[71.16;97.44]	79.54[72.3;92.18]	96.14[79.36;112.76]
Left ventricle systolic volume (ml)	47.13[41.91;52.97]	45.31[38.38;52.15]	46.21[40.27;51.93]	44.21[38.5;50.6]	45.86[41.3;52.71]	44.44[39.25;51.54]
Left ventricle cardiac output (ml)	5.05[4.36;5.86]	5.37[4.57;6.31]	5.2[4.51;6.07]	5.31[4.53;6.28]	5.44[4.61;6.12]	5.45[4.64;6.39]
Left ventricle ejection fraction (%)	60.08[56.44;63.76]	57.55[51.63;62.33]	57.06[51.48;61.68]	53.57[46.25;60.24]	57.53[51.43;63.45]	45.75[39.05;51.42]
Left ventricle mass (g)	42.54[38.03;48.4]	47.52[41.29;54.41]	49.7[43.84;55.29]	50.66[43.88;58.27]	56.93[48.13;71.86]	53.77[47.17;62.73]
Right ventricle end systolic volume (ml)	35.01[29.56;41.65]	37.6[31.26;45.73]	36.25[30.58;42.96]	37.82[31.19;46.62]	37.47[29.38;43.84]	44.42[38.3;52.27]
Right ventricle end diastolic volume (ml)	83.43[74.15;94.29]	83.33[73.01;94.72]	83.21[73.35;94.0]	82.5[72.15;93.73]	78.6[68.11;93.06]	82.73[76.71;95.09]
Right ventricle systolic volume (ml)	48.23[42.97;54.16]	45.63[38.14;53.03]	46.73[40.73;52.89]	43.85[38.24;50.86]	43.73[39.6;50.74]	39.9[36.59;45.55]
Right ventricle ejection fraction (%)	57.83[53.94;61.46]	55.01[48.9;59.76]	56.47[52.21;60.19]	53.96[48.34;59.28]	56.02[50.23;61.52]	48.54[41.68;53.37]
Left atrium maximum volume (ml)	37.93[31.54;44.96]	46.01[35.94;58.52]	40.41[32.55;49.8]	44.86[34.54;56.73]	44.86[37.99;62.56]	50.38[38.55;58.53]
Left atrium minimum volume (ml)	14.45[10.8;18.39]	21.67[14.62;35.72]	17.16[12.32;23.51]	20.87[13.83;31.89]	21.24[13.82;31.68]	23.39[17.63;37.82]
Right atrium maximum volume (ml)	46.98[39.79;55.64]	51.29[40.88;65.43]	44.18[36.44;54.34]	46.22[38.14;61.14]	47.83[36.1;62.0]	52.11[42.01;61.79]
Right atrium minimum volume (ml)	24.55[19.82;30.56]	28.88[21.23;41.02]	24.64[18.84;31.72]	26.36[19.62;36.89]	25.79[20.01;36.82]	31.47[22.89;40.16]
Descending aorta distensibility (10^-3 .mmHg^-1)	2.36[1.67;3.27]	1.79[1.33;2.47]	1.86[1.35;2.58]	1.7[1.22;2.44]	1.91[1.53;2.58]	1.85[1.37;2.56]
Ascending aorta distensibility (10^-3 .mmHg^-1)	1.69[1.12;2.56]	1.29[0.91;1.96]	1.32[0.94;1.94]	1.28[0.88;1.9]	1.33[0.97;1.72]	1.35[0.99;2.0]
Global longitudinal strain (%)	-18.56[-20.25;-16.99]	-17.21[-19.51;-14.55]	-17.67[-19.5;-15.65]	-16.62[-18.49;-13.95]	-16.64[-19.18;-14.86]	-15.72[-17.34;-11.47]
Circumferential peak diastolic strain rate (s^-1)	2.53[2.06;3.03]	1.97[1.46;2.6]	1.95[1.46;2.5]	1.65[1.15;2.22]	1.95[1.36;2.62]	1.29[0.84;1.75]
Longitudinal peak diastolic strain rate (s^-1)	1.75[1.4;2.14]	1.48[1.11;1.9]	1.46[1.14;1.86]	1.29[0.98;1.68]	1.33[1.13;1.95]	1.12[0.89;1.48]
Radial peak diastolic strain rate (s^-1)	-6.23[-7.44;-5.07]	-5.17[-6.73;-3.81]	-5.09[-6.46;-3.75]	-4.31[-5.83;-2.99]	-5.0[-6.86;-3.49]	-3.02[-4.77;-2.09]
Maximum wall thickness (mm)	8.59[7.67;9.57]	10.25[9.13;11.41]	10.22[9.27;11.34]	10.39[9.22;11.6]	12.45[11.17;15.21]	10.43[9.15;12.05]

## Sheet: Supplementary Table 3
Positive genes for HF	Negative genes for HF
PIK3IP1', 'SERPINE1', 'IL6', 'FIBIN', 'EDNRA', 'KAT8', 'ADRA1D', 'PTH', 'ALOX15', 'SLC9A1','PTGS1', 'IFNG', 'CIDEA', 'UCP1', 'ATP2A1', 'NPPA', 'MYH6', 'TNFRSF1A', 'CYRIB', 'WDR45', 'APLN', 'NRG1', 'MS4A6A', 'NOS2', 'MSTN', 'SIRT1', 'PTPN3', 'VEGFA', 'ALB', 'PTP4A2', 'CXCL2','BAMBI', 'INS', 'APCS', 'EPN3', 'EDNRB', 'ATP2A2', 'RAC1', 'HSPB1', 'ACACA', 'CFD', 'POMC', 'PTGS2', 'ROCK2', 'NR3C2', 'GHRL…	'HABP2', 'CRACR2B', 'RBMY2BP', 'HINT1', 'PSG2', 'GPT', 'ADAMDEC1', 'IGKV1D-39', 'NBAS', 'PRDM12','AAGAB', 'POC1B-GALNT4', 'GID4', 'OPA3', 'TEP1', 'UPP1', 'GPHA2', 'HINT3', 'BTF3L4', 'DNAL4','NSMCE1', 'EP400P1', 'LRRC8E', 'FAM43A', 'PEX13', 'OR2H1', 'PAGR1', 'CORT', 'NSA2', 'ADAMTS4', 'VWA8', 'FGF23', 'OPN1LW', 'MGST1', 'S1PR2', 'TAS2R13', 'WFDC9', 'SPTLC3', 'MAMDC2', 'PAPOLG', 'SWAP70', 'NR2F1', …

## Sheet: Supplementary Table 4
Positive genes for AF	Negative genes for AF
'GATA4','UBE4B','SCN10A','PPP2R3A','UST','AKAP6', 'LHX3','CEP68','LINC00477','WNT3','PPFIA4', 'PRRX1','WDR1','MBD5','IRF2BPL','SYNPO2L', 'MYPN','TBX5','XPO1','HAND2','KCNN2','GOPC', 'TEX41','CASQ2','CAV2','NPPB','RPL3L','KCNN3', 'SSPN','SPATS2L','PITX2','NEURL1','GCOM1','VWF', 'LRIG1','KDM1B','PHLDB2','PLN','TNFSF12','SLC9B1', 'NKX25','KIF3C','KCNJ8','RPS2','CAV1','ARHGAP10', 'HIP1R','HCN4','PKP2…	SPATA13', 'PRDM12', 'VWA8', 'PAGR1', 'S1PR2', 'CHAMP1', 'WFDC9', 'EP400P1', 'FAM131A', 'KLHL3', 'AHSA1', 'KCNMB2', 'SLC25A31', 'SIKE1','DUOXA1', 'CHTF8', 'GSTT2', 'OSBPL7', 'PCF11', 'TLR7','AAGAB', 'MGST1', 'MAMDC2', 'DNAL4', 'VAX2', 'IGKV4-1', 'CLP1', 'UNC79', 'CYP46A1', 'CRYGS','CRACR2B', 'ZNF347', 'NR2F1', 'ADAMTS4', 'ISCU', 'FAM72A', 'AGPAT5', 'KIF3B', 'CABCOCO1', 'ARMC2','SMIM2', 'CALCOCO1',…

## Sheet: Supplementary Table 5
Positive genes for MI	Negative genes for MI
'LDHA', 'MIR145', 'NR3C2', 'NPPA', 'TNNI3','AGT', 'PPARGC1A', 'EPO', 'MYH7', 'BRAP', 'PDE3A', 'SH2B3', 'S100B', 'BAK1', 'SOD2', 'KLF13', 'BECN1', 'ADORA1', 'F13A1', 'DGKZ', 'MIR125B2', 'BCL2','APOE', 'TGFB1', 'NOS3', 'P2RY12', 'ATM', 'MFF', 'GGT1', 'LRP8', 'MMP2', 'TM6SF2','PHACTR1', 'F2', 'GSK3B', 'WDR12', 'NOS2', 'ACTA2', 'BCL2L1', 'ICAM1', 'PSMA6', 'MMP9','ADORA3', 'DDIT3','REN', 'SOD1', 'PLAT…	'SPATA13', 'PRDM12', 'VWA8', 'PAGR1', 'S1PR2', 'CHAMP1', 'WFDC9', 'EP400P1', 'FAM131A', 'KLHL3','AHSA1', 'KCNMB2', 'SLC25A31', 'SIKE1', 'DUOXA1', 'CHTF8', 'GSTT2', 'OSBPL7', 'PCF11', 'TLR7','AAGAB', 'MGST1', 'MAMDC2', 'DNAL4', 'VAX2', 'IGKV4-1', 'CLP1', 'UNC79', 'CYP46A1', 'CRYGS','CRACR2B', 'ZNF347', 'NR2F1', 'ADAMTS4', 'ISCU', 'FAM72A', 'AGPAT5', 'KIF3B', 'CABCOCO1', 'ARMC2', 'SMIM2', 'CALCOCO1…

## Sheet: Supplementary Table 6
Disease	Classifier	CMR		NO CMR
		Acc	AUC	Acc	AUC
HF	SVM	0.724	0.8	0.706	0.79
	RF	0.621	0.72	0.655	0.7
	ANN	0.69	0.8	0.706	0.79
AF	SVM	0.75	0.78	0.75	0.76
	RF	0.719	0.75	0.703	0.75
	ANN	0.734	0.78	0.683	0.78
MI	SVM	0.833	0.83	0.811	0.82
	RF	0.756	0.79	0.81	0.82
	ANN	0.837	0.82	0.702	0.83

## Sheet: Supplementary Table 7
HF				AF				MI
CMR		NO-CMR		CMR		NO-CMR		CMR		NO-CMR
Gene	Probability	Gene	Probability	Gene	Probability	Gene	Probability	Gene	Probability	Gene	Probability
EGR1	0.99	PRKCZ	0.98	DAPK1	0.99	CLTC	0.99	SUMO1	0.99	MAFF	0.99
CTCF	0.99	ZNF417	0.98	SRC	0.99	SNW1	0.99	TCF12	0.99	ZBTB7A	0.99
ETS1	0.99	NEDD8	0.98	EP300	0.99	CBL	0.99	H2AX	0.99	SGTB	0.99
GATA2	0.99	MTA1	0.98	COPS5	0.99	HNRNPA1	0.99	RAD21	0.99	FOXA2	0.99
APP	0.99	ZBTB16	0.98	GATA1	0.99	ILF3	0.99	GATA1	0.99	SREBF1	0.99
MYC	0.99	CDK9	0.98	H2AX	0.99	PDE4DIP	0.99	USF2	0.99	BATF	0.99
EP300	0.99	PRPF31	0.98	HSPA8	0.99	HNRNPK	0.99	HTT	0.99	EFNA5	0.99
RAD21	0.99	HNRNPM	0.98	PDHA1	0.99	EED	0.99	PCNA	0.99	KRTAP10-3	0.99
AR	0.99	DNM1L	0.98	CASP8	0.99	APC	0.99	UBL4A	0.99	SP2	0.99
UBC	0.99	SNRNP70	0.98	HNF4A	0.99	NFKBIA	0.99	SNCA	0.99	APPBP2	0.99

## Sheet: Supplementary Table 8
Rank	Original Cohort	Removed air pollution
1	EGR1	UBC
2	CTCF	CTCF
3	ETS1	APP
4	GATA2	GATA2
5	APP	RAD21
6	MYC	EGR1
7	EP300	ETS1
8	RAD21	MYC
9	AR	EP300
10	UBC	AR

## Sheet: Supplementary Table 9
Rank	Medication	ATC code	Target genes	Predicted score	Supporting evidence	Known indications
1	Glutamic acid	A09AB01	NAGS, GRIN3A, CPQ, EARS2, SLC1A2, GRIN2C, SLC1A7, GRM4, FOLH1, DNPEP, GRIN2D, GLUD2, AASS, GRIK2, GRIK4, AADAT, GRM7, ENPEP, SLC1A6, BCAT2, GRIK1, GOT2, SLC7A11, GRM8, SLC1A3, GCLC, GPT, GMPS, GPT2, GOT1, GRIA4, NADSYN1, GRIA3, PSAT1, FPGS, GRIN2A, ABAT, GRIK3, BCAT1, GRIA2, GRIA1, GRIN1, GRIK5, TAT, GRM1, EPRS1, ALDH18A1, GLS, GAD2, SLC1A1, GGCX, GLS2, GAD1, ASNS, FTCD, GCLM, OPLAH, GRIN2B, GLUL…	0.98	response to oxidative stress, regulation of neuron apoptotic process	helps speed the healing of ulcers and helps control schizophrenia
2	Methotrexate	L04AX03	ATIC, TYMS, DHFR	0.97	regulation of response to oxidative stress, regulation of cellular response to oxidative stress	treats cancer, autoimmune diseases and rheumatoid arthritis
3	Topiramate	N03AX11	SCN7A, SCN10A, SCN9A, SCN11A, SCN8A, SCN1A, SCN3A, CACNA1F, SCN4A, CACNB1, GRIK2, GRIK4, CACNA1D, CA3, GRIK1, CA4, SCN2A, CA1, CACNB2, CACNB3, CACNA1E, CACNA1C, CA2, GRIK3, CACNB4, CACNA1S, SCN5A, GRIK5, GABRA1	0.96	regulation of heart rate by cardiac conduction, regulation of ventricular cardiac muscle cell action potential	antiepileptic
4	Probenecid	M04AB01	TAS2R16, SLC22A11, SLC22A8, PANX1, SLC22A6	0.96	positive regulation of macrophage cytokine production	treats chronic gout or gouty arthritis
5	Estradiol acetate	G03CA03	HSD17B2, MT-ATP6, GPER1, NR1I2, BECN1, NCOA2, CHRNA4, ESR2, ESR1, ESRRG	0.96	positive regulation of cardiac vascular smooth muscle cell differentiation, positive regulation of apoptotic signaling pathway	reduces symptoms of menopause
6	Caffeine	N06BC01	PDE7B, PDE8B, PDE11A, PDE6B, PDE1C, PDE1A, PDE5A, PDE4B, ADORA3, PDE6A, PDE10A, ADORA2B, PDE6C, PDE4A, ADORA2A, PDE4C, PDE1B, PDE2A, PIK3CD, PDE8A, ADORA1, PIK3CB, PDE9A, PRKDC, ITPR3, ITPR2, PDE3B, PIK3CA, PDE7A, PDE3A, RYR1, PDE4D, ITPR1, ATM	0.95	regulation of cardiac muscle cell contraction, heart contraction	pain relief product
7	Cannabidiol	N03AX24	TRPV2, TRPV3, TRPV4, TRPA1, GPR55, PTGS1, CACNA1G, HTR1A, GLRA3, CACNA1H, OPRD1, CYP1B1, TRPV1, CYP1A2, CACNA1I, NQO1, CYP3A5, GPR18, NAAA, CYP2D6, CYP17A1, CYP3A7, GPX1, GPR12, CNR2, CAT, IDO1, ACAT1, ADORA1, TRPM8, CNR1, CHRNA7, HMGCR, GLRA1, GSR, OPRM1, HTR2A, VDAC1, PPARG, PTGS2, SOD1, GLRB, HTR3A	0.95	regulation of heart contraction, cellular response to oxidative stress	treats certain types of epilepsy such as Lennox-Gastaut syndrome
8	Prasterone	A14AA07	GABRP, GABRG3, GRIN3A, GRIN3B, GABRQ, GRIN2C, SIGMAR1, GABRA5, GABRA2, GABRB1, GRIN2D, GABRA4, GABRG1, GRIN2A, GABRG2, GABRD, GABRB2, GABRE, GRIN1, GABRA3, NR1I2, NR1I3, PPARA, GABRB3, AR, GABRA6, GRIN2B, ESR2, GABRA1, ESR1	0.95	regulation of epithelial cell apoptotic process	improves symptoms of lupus and erection in men
9	Glycine	B05CX03	GLYATL2, GLYATL1, AGXT2, GRIN3B, GRIN2C, GLRA3, GLYAT, GATM, GPR18, GRIN2A, PIPOX, GLRA2, ALAS2, SHMT1, GCAT, GNMT, GARS1, GLRA1, ALAS1, GSS, BAAT, SHMT2, GLRB, AGXT	0.95	mitochondrial gene expression	antioxidant and anti-inflammatory
10	Ranolazine	C01EB18	KCNJ14, SCN7A, SCN10A, SCN9A, SCN11A, SCN8A, SCN1A, SCN3A, SCN4B, SCN1B, CACNA1F, SCN4A, KCNJ12, CACNB1, KCNJ4, CACNA1D, ADRA1D, SCN2A, CACNB2, CACNB3, CACNA1C, ADRA1B, ADRA1A, CACNB4, CACNA1S, SCN5A, SCN2B, KCNJ2, SCN3B, ADRB1	0.95	regulation of ventricular cardiac muscle cell action potential, positive regulation of heart rate by epinephrine-norepinephrine	treats chest pain related to heart

## Sheet: Supplementary Table 10
Medication	n	Sex (female%)	Ethnicity (white%)	Age Median[Q1;Q3]	BMI Median[Q1;Q3]
Methotrexate	121	73 (60.33%)	118 (97.5%)	61[56;66]	28.6[24.1;32.3]
Sulfasalazine	27	14 (51.8%)	27 (100%)	61[58;66]	26.9[23.0;32.2]
Hydroxychloroquine	33	27 (81.8%)	32 (96.9%)	62[54;68]	30.6[26.3;36.6]

[truncated: 13 more sheets: Supplementary Table 11, Supplementary Table 12, Supplementary Table 13, Supplementary Table 14, Supplementary Table 15, Supplementary Table 16, Supplementary Table 17, Supplementary Table 18, Supplementary Table 19, Supplementary Table 20, Supplementary Table 21, Supplementary Table 22, Supplementary Table 23]
