# Supplementary material for: A multimodal vision knowledge graph of cardiovascular disease
Source: Nat Cardiovasc Res. 2025 Dec 29;5(1):18–33. doi: 10.1038/s44161-025-00757-4 (PMC12811117; doi:10.1038/s44161-025-00757-4)
Supplement: Supplementary file 7 — The source data for Fig. 5, which shows the enrichment analysis for the repurposed drugs. [file 44161_2025_757_MOESM7_ESM.xlsx]

## Sheet: Fig_5_source_data_table
Medication	gene	Biological Pathway
Prasterone	GABRG3	cell communication
Prasterone	GRIN3A	cell communication
Prasterone	GRIN3B	cell communication
Prasterone	GABRQ	cell communication
Prasterone	GRIN2C	cell communication
Prasterone	SIGMAR1	cell communication
Prasterone	GABRA5	cell communication
Prasterone	GABRA2	cell communication
Prasterone	GABRB1	cell communication
Prasterone	GRIN2D	cell communication
Prasterone	GABRA4	cell communication
Prasterone	GABRG1	cell communication
Prasterone	GRIN2A	cell communication
Prasterone	GABRG2	cell communication
Prasterone	GABRD	cell communication
Prasterone	GABRB2	cell communication
Prasterone	GABRE	cell communication
Prasterone	GRIN1	cell communication
Prasterone	GABRA3	cell communication
Prasterone	NR1I2	cell communication
Prasterone	NR1I3	cell communication
Prasterone	PPARA	ventricular cardiac muscle cell action potential, regulation of heart rate by cardiac conduction, regulation of heart rateregulation of heart contraction, regulation of cardiac muscle contraction, regulation of cardiac muscle cell contraction, regulation
Prasterone	GABRB3	cell communication
Prasterone	AR	positive regulation of epithelial cell proliferation involved in prostate gland development, cell communication
Prasterone	ESR1	cell communication, negative regulation of smooth muscle cell apoptotic process, epithelial cell proliferation involved in mammary gland duct elongation, epithelial cell apoptotic process, regulation of epithelial cell apoptotic process
Estradiol acetate	GPER1	positive regulation of cardiac vascular smooth muscle cell differentiation, apoptotic chromosome condensation, positive regulation of apoptotic signaling pathway, nuclear fragmentation involved in apoptotic nuclear change
Estradiol acetate	BECN1	engulfment of apoptotic cell, positive regulation of apoptotic signaling pathway
Estradiol acetate	ESR1	cell communication, negative regulation of smooth muscle cell apoptotic process, epithelial cell proliferation involved in mammary gland duct elongation, epithelial cell apoptotic process, regulation of epithelial cell apoptotic process
Methotrexate	TYMS	negative regulation of gene expression, post-transcriptional regulation of gene expression
Methotrexate	DHFR	regulation of response to oxidative stress, regulation of cellular response to oxidative stress, negative regulation of gene expression, post-transcriptional regulation of gene expression
Ranolazine	SCN7A	cell communication
Ranolazine	SCN10A	regulation of heart rate, regulation of heart contraction, regulation of cardiac muscle contraction, regulation of atrial cardiac muscle cell membrane depolarization, heart process, heart contraction, cardiac muscle contraction, cardiac conduction, cardiac muscle cell action potential, cell-cell signaling involved in cardiac conduction, cell communication involved in cardiac conduction, AV node c…
Ranolazine	SCN11A	cell communication
Ranolazine	SCN8A	cell communication
Ranolazine	SCN1A	heart process, heart contraction, cardiac muscle contraction, cardiac muscle cell action potential, cardiac muscle cell contraction, cardiac muscle cell action potential involved in contraction, cell communication
Ranolazine	SCN4B	regulation of heart rate by cardiac conduction, regulation of heart rate, regulation of heart contraction, membrane depolarization during cardiac muscle cell action potential, heart process, heart contraction, cardiac muscle contraction, ventricular cardiac muscle cell membrane repolarization, cardiac muscle cell membrane repolarization, cardiac conduction, cardiac muscle cell action potential, c…
Ranolazine	SCN1B	regulation of heart rate by cardiac conduction, regulation of heart rate, regulation of heart contraction, regulation of atrial cardiac muscle cell membrane depolarization, membrane depolarization during cardiac muscle cell action potential, heart process, heart contraction, cardiac muscle contraction, ventricular cardiac muscle cell membrane repolarization, cardiac muscle cell membrane repolariz…
Ranolazine	KCNJ12	regulation of heart contraction, heart process, heart contraction
Ranolazine	CACNB1	cell communication
Ranolazine	CACNA1D	regulation of heart rate by cardiac conduction, regulation of heart rate, regulation of heart contraction, membrane depolarization during cardiac muscle cell action potential, heart process, heart contraction, cardiac muscle contraction, cardiac muscle cell membrane repolarization, cardiac conduction, cardiac muscle cell action potential, cardiac muscle cell contraction, cardiac muscle cell actio…
Ranolazine	ADRA1D	cell communication
Ranolazine	SCN2A	cell communication, intrinsic apoptotic signaling pathway in response to osmotic stress
Ranolazine	CACNB2	regulation of heart rate by cardiac conduction, regulation of heart rate, regulation of heart contraction, membrane depolarization during cardiac muscle cell action potential, heart process, heart contraction, cardiac muscle contraction, cardiac conduction, cardiac muscle cell action potential, cardiac muscle cell contraction, cardiac muscle cell action potential involved in contraction, cell-cel…
Ranolazine	CACNB3	cell communication
Ranolazine	CACNA1C	ventricular cardiac muscle cell action potential, regulation of heart rate by cardiac conduction, regulation of heart rate, regulation of heart contraction, regulation of cardiac muscle contraction, regulation of cardiac muscle cell contraction, membrane depolarization during cardiac muscle cell action potential, heart process, heart contraction, cardiac muscle contraction, cardiac conduction, ca…
Ranolazine	ADRA1B	positive regulation of heart rate by epinephrine-norepinephrine, positive regulation of heart rate, regulation of heart rate, regulation of heart contraction, positive regulation of heart contraction, regulation of cardiac muscle contraction, heart process, heart contraction, cardiac muscle contraction, cell communication
Ranolazine	ADRA1A	positive regulation of heart rate by epinephrine-norepinephrine, positive regulation of heart rate, negative regulation of heart rate, negative regulation of heart rate involved in baroreceptor response, regulation of heart rate, regulation of heart contraction, positive regulation of heart contraction, regulation of the force of heart contraction, regulation of cardiac muscle contraction, positi…
Ranolazine	SCN5A	ventricular cardiac muscle cell action potential, regulation of heart rate by cardiac conduction, regulation of heart rateregulation of heart contraction, regulation of cardiac muscle contraction, regulation of cardiac muscle cell contraction, regulation of atrial cardiac muscle cell membrane depolarization, membrane depolarization during cardiac muscle cell action potential, heart process, heart…
Ranolazine	SCN2B	ventricular cardiac muscle cell action potential, regulation of heart rate by cardiac conduction, regulation of heart rate, regulation of heart contraction, regulation of atrial cardiac muscle cell membrane depolarization, membrane repolarization during cardiac muscle cell action potential, membrane depolarization during cardiac muscle cell action potential, membrane repolarization during ventric…
Ranolazine	KCNJ2	regulation of heart rate by cardiac conduction, regulation of heart rate, regulation of heart contraction, regulation of cardiac muscle contraction, regulation of cardiac muscle cell contraction, membrane repolarization during cardiac muscle cell action potential, membrane depolarization during cardiac muscle cell action potential, heart process, heart contraction, cardiac muscle contraction, car…
Ranolazine	SCN3B	ventricular cardiac muscle cell action potential, regulation of heart rate by cardiac conduction, positive regulation of heart rate, regulation of heart rate, regulation of heart contraction, positive regulation of heart contraction, regulation of atrial cardiac muscle cell membrane depolarization, membrane depolarization during cardiac muscle cell action potential, heart process, heart contracti…
Ranolazine	ADRB1	positive regulation of heart rate by epinephrine-norepinephrine, positive regulation of heart rate, regulation of heart rate, regulation of heart contraction, positive regulation of heart contraction, regulation of the force of heart contraction, heart process, heart contraction, positive regulation of the force of heart contraction by epinephrine-norepinephrine, positive regulation of the force …
Probenecid	PANX1	positive regulation of macrophage cytokine production
Topiramate	SCN7A	cell communication
Topiramate	SCN10A	regulation of heart rate, regulation of heart contraction, regulation of cardiac muscle contraction, regulation of atrial cardiac muscle cell membrane depolarization, heart process, heart contraction, cardiac muscle contraction, cardiac conduction, cardiac muscle cell action potential, cell-cell signaling involved in cardiac conduction, cell communication involved in cardiac conduction, AV node c…
Topiramate	SCN11A	cell communication
Topiramate	SCN8A	cell communication
Topiramate	SCN1A	heart process, heart contraction, cardiac muscle contraction, cardiac muscle cell action potential, cardiac muscle cell contraction, cardiac muscle cell action potential involved in contraction, cell communication
Topiramate	CACNB1	cell communication
Topiramate	GRIK2	cell communication
Topiramate	GRIK4	cell communication
Topiramate	CACNA1D	regulation of heart rate by cardiac conduction, regulation of heart rate, regulation of heart contraction, membrane depolarization during cardiac muscle cell action potential, heart process, heart contraction, cardiac muscle contraction, cardiac muscle cell membrane repolarization, cardiac conduction, cardiac muscle cell action potential, cardiac muscle cell contraction, cardiac muscle cell actio…
Topiramate	GRIK1	cell communication
Topiramate	SCN2A	cell communication, intrinsic apoptotic signaling pathway in response to osmotic stress
Topiramate	CACNB2	regulation of heart rate by cardiac conduction, regulation of heart rate, regulation of heart contraction, membrane depolarization during cardiac muscle cell action potential, heart process, heart contraction, cardiac muscle contraction, cardiac conduction, cardiac muscle cell action potential, cardiac muscle cell contraction, cardiac muscle cell action potential involved in contraction, cell-cel…
Topiramate	CACNB3	cell communication
Topiramate	CACNA1E	cell communication
Topiramate	CACNA1C	ventricular cardiac muscle cell action potential, regulation of heart rate by cardiac conduction, regulation of heart rate, regulation of heart contraction, regulation of cardiac muscle contraction, regulation of cardiac muscle cell contraction, membrane depolarization during cardiac muscle cell action potential, heart process, heart contraction, cardiac muscle contraction, cardiac conduction, ca…
Topiramate	CA2	cell communication
Topiramate	GRIK3	cell communication
Topiramate	SCN5A	ventricular cardiac muscle cell action potential, regulation of heart rate by cardiac conduction, regulation of heart rateregulation of heart contraction, regulation of cardiac muscle contraction, regulation of cardiac muscle cell contraction, regulation of atrial cardiac muscle cell membrane depolarization, membrane depolarization during cardiac muscle cell action potential, heart process, heart…
Topiramate	GRIK5	cell communication
Topiramate	GABRA1	cell communication
